# Supplementary material for: Zinc-finger (ZiF) fold secreted effectors form a functionally diverse family across lineages of the blast fungus Magnaporthe oryzae
Source: PLoS Pathog. 2024 Jun 17;20(6):e1012277. doi: 10.1371/journal.ppat.1012277 (PMC11213319; doi:10.1371/journal.ppat.1012277)
Supplement: S1 Data — Text files with hits for ZiF effectors by TBLAST for each M. oryzae isolate. (ZIP) [file ppat.1012277.s001.zip]

Archive with 220 entries (220 files):
- run_tblastn.sh
- __MACOSX/._run_tblastn.sh
- submit_tblastn_batch.sh
- __MACOSX/._submit_tblastn_batch.sh
- tblastn_zif_vs_80-120_GCA_003013125.1_ASM301312v1_genomic.txt
- __MACOSX/._tblastn_zif_vs_80-120_GCA_003013125.1_ASM301312v1_genomic.txt
- tblastn_zif_vs_98-06_GCA_000805855.1_ASM80585v1_genomic.txt
- __MACOSX/._tblastn_zif_vs_98-06_GCA_000805855.1_ASM80585v1_genomic.txt
- tblastn_zif_vs_Arcadia_GCA_002925445.1_ASM292544v1_genomic.txt
- __MACOSX/._tblastn_zif_vs_Arcadia_GCA_002925445.1_ASM292544v1_genomic.txt
- tblastn_zif_vs_B2_GCA_002218465.1_ASM221846v1_genomic.txt
- __MACOSX/._tblastn_zif_vs_B2_GCA_002218465.1_ASM221846v1_genomic.txt
- tblastn_zif_vs_B51_GCA_002925415.1_ASM292541v1_genomic.txt
- __MACOSX/._tblastn_zif_vs_B51_GCA_002925415.1_ASM292541v1_genomic.txt
- tblastn_zif_vs_B157_GCA_000832285.1_M_oryzae_b157_v1_genomic.txt
- __MACOSX/._tblastn_zif_vs_B157_GCA_000832285.1_M_oryzae_b157_v1_genomic.txt
- tblastn_zif_vs_Bd8401_GCA_002925405.1_ASM292540v1_genomic.txt
- __MACOSX/._tblastn_zif_vs_Bd8401_GCA_002925405.1_ASM292540v1_genomic.txt
- tblastn_zif_vs_BdBar16-1_GCA_001675615.1_ASM167561v1_genomic.txt
- __MACOSX/._tblastn_zif_vs_BdBar16-1_GCA_001675615.1_ASM167561v1_genomic.txt
- tblastn_zif_vs_BdJes16-1_GCA_001675595.1_ASM167559v1_genomic.txt
- __MACOSX/._tblastn_zif_vs_BdJes16-1_GCA_001675595.1_ASM167559v1_genomic.txt
- tblastn_zif_vs_BdMeh16-1_GCA_001675605.1_ASM167560v1_genomic.txt
- __MACOSX/._tblastn_zif_vs_BdMeh16-1_GCA_001675605.1_ASM167560v1_genomic.txt
- tblastn_zif_vs_Bm88324_GCA_002925385.1_ASM292538v1_genomic.txt
- __MACOSX/._tblastn_zif_vs_Bm88324_GCA_002925385.1_ASM292538v1_genomic.txt
- tblastn_zif_vs_Br7_GCA_002925335.1_ASM292533v1_genomic.txt
- __MACOSX/._tblastn_zif_vs_Br7_GCA_002925335.1_ASM292533v1_genomic.txt
- tblastn_zif_vs_BR29_prefix.txt
- __MACOSX/._tblastn_zif_vs_BR29_prefix.txt
- tblastn_zif_vs_BR32_wo_mito_renamed.txt
- __MACOSX/._tblastn_zif_vs_BR32_wo_mito_renamed.txt
- tblastn_zif_vs_br48-scaffolds_o500_2082.txt
- __MACOSX/._tblastn_zif_vs_br48-scaffolds_o500_2082.txt
- tblastn_zif_vs_br58-scaffolds_o500_2057.txt
- __MACOSX/._tblastn_zif_vs_br58-scaffolds_o500_2057.txt
- tblastn_zif_vs_Br62_contigs.txt
- __MACOSX/._tblastn_zif_vs_Br62_contigs.txt
- tblastn_zif_vs_Br80_GCA_002925345.1_ASM292534v1_genomic.txt
- __MACOSX/._tblastn_zif_vs_Br80_GCA_002925345.1_ASM292534v1_genomic.txt
- tblastn_zif_vs_Br130_GCA_002925325.1_ASM292532v1_genomic.txt
- __MACOSX/._tblastn_zif_vs_Br130_GCA_002925325.1_ASM292532v1_genomic.txt
- tblastn_zif_vs_BTBa_B1_scaffolds.txt
- __MACOSX/._tblastn_zif_vs_BTBa_B1_scaffolds.txt
- tblastn_zif_vs_BTBa_B2_scaffolds.txt
- __MACOSX/._tblastn_zif_vs_BTBa_B2_scaffolds.txt
- tblastn_zif_vs_BTGP_1b_scaffolds.txt
- __MACOSX/._tblastn_zif_vs_BTGP_1b_scaffolds.txt
- tblastn_zif_vs_BTGP_6e_scaffolds.txt
- __MACOSX/._tblastn_zif_vs_BTGP_6e_scaffolds.txt
- tblastn_zif_vs_BTGP_6f_scaffolds.txt
- __MACOSX/._tblastn_zif_vs_BTGP_6f_scaffolds.txt
- tblastn_zif_vs_BTGP_6g_scaffolds.txt
- __MACOSX/._tblastn_zif_vs_BTGP_6g_scaffolds.txt
- tblastn_zif_vs_BTGP_6h_scaffolds.txt
- __MACOSX/._tblastn_zif_vs_BTGP_6h_scaffolds.txt
- tblastn_zif_vs_BTJP_4_1_scaffolds.txt
- __MACOSX/._tblastn_zif_vs_BTJP_4_1_scaffolds.txt
- tblastn_zif_vs_BTJP4_3_scaffolds.txt
- __MACOSX/._tblastn_zif_vs_BTJP4_3_scaffolds.txt
- tblastn_zif_vs_BTJP4_5_scaffolds.txt
- __MACOSX/._tblastn_zif_vs_BTJP4_5_scaffolds.txt
- tblastn_zif_vs_BTJP4_6_scaffolds.txt
- __MACOSX/._tblastn_zif_vs_BTJP4_6_scaffolds.txt
- tblastn_zif_vs_BTJP4_11_scaffolds.txt
- __MACOSX/._tblastn_zif_vs_BTJP4_11_scaffolds.txt
- tblastn_zif_vs_BTJP4_12_scaffolds.txt
- __MACOSX/._tblastn_zif_vs_BTJP4_12_scaffolds.txt
- tblastn_zif_vs_BTJP4_16_scaffolds.txt
- __MACOSX/._tblastn_zif_vs_BTJP4_16_scaffolds.txt
- tblastn_zif_vs_BTJP4_18_scaffolds.txt
- __MACOSX/._tblastn_zif_vs_BTJP4_18_scaffolds.txt
- tblastn_zif_vs_BTMP_S_13_1_scaffolds.txt
- __MACOSX/._tblastn_zif_vs_BTMP_S_13_1_scaffolds.txt
- tblastn_zif_vs_BTMP_S_13_2_scaffolds.txt
- __MACOSX/._tblastn_zif_vs_BTMP_S_13_2_scaffolds.txt
- tblastn_zif_vs_BTTrp_5_scaffolds.txt
- __MACOSX/._tblastn_zif_vs_BTTrp_5_scaffolds.txt
- tblastn_zif_vs_BTTrp_6_scaffolds.txt
- __MACOSX/._tblastn_zif_vs_BTTrp_6_scaffolds.txt
- tblastn_zif_vs_CD156_wo_mito_renamed.txt
- __MACOSX/._tblastn_zif_vs_CD156_wo_mito_renamed.txt
- tblastn_zif_vs_CHRF_GCA_002925295.1_ASM292529v1_genomic.txt
- __MACOSX/._tblastn_zif_vs_CHRF_GCA_002925295.1_ASM292529v1_genomic.txt
- tblastn_zif_vs_CHW_GCA_002925285.1_ASM292528v1_genomic.txt
- __MACOSX/._tblastn_zif_vs_CHW_GCA_002925285.1_ASM292528v1_genomic.txt
- tblastn_zif_vs_dig41-scaffolds_o500_3970.txt
- __MACOSX/._tblastn_zif_vs_dig41-scaffolds_o500_3970.txt
- tblastn_zif_vs_DS0505_GCA_001548815.1_ASM154881v1_genomic.txt
- __MACOSX/._tblastn_zif_vs_DS0505_GCA_001548815.1_ASM154881v1_genomic.txt
- tblastn_zif_vs_DS9461_GCA_001548795.1_DS9461_genomic.txt
- __MACOSX/._tblastn_zif_vs_DS9461_GCA_001548795.1_DS9461_genomic.txt
- tblastn_zif_vs_DsLIZ_GCA_002925245.1_ASM292524v1_genomic.txt
- __MACOSX/._tblastn_zif_vs_DsLIZ_GCA_002925245.1_ASM292524v1_genomic.txt
- tblastn_zif_vs_EI9411_GCA_001548775.1_EI9411_genomic.txt
- __MACOSX/._tblastn_zif_vs_EI9411_GCA_001548775.1_EI9411_genomic.txt
- tblastn_zif_vs_EI9604_GCA_001548785.1_EI9604_genomic.txt
- __MACOSX/._tblastn_zif_vs_EI9604_GCA_001548785.1_EI9604_genomic.txt
- tblastn_zif_vs_FH_GCA_002925225.1_ASM292522v1_genomic.txt
- __MACOSX/._tblastn_zif_vs_FH_GCA_002925225.1_ASM292522v1_genomic.txt
- tblastn_zif_vs_FJ81278_GCA_002368475.1_ASM236847v1_genomic.txt
- __MACOSX/._tblastn_zif_vs_FJ81278_GCA_002368475.1_ASM236847v1_genomic.txt
- tblastn_zif_vs_FR13_wo_mito_renamed.txt
- __MACOSX/._tblastn_zif_vs_FR13_wo_mito_renamed.txt
- tblastn_zif_vs_G17_GCA_002925205.1_ASM292520v1_genomic.txt
- __MACOSX/._tblastn_zif_vs_G17_GCA_002925205.1_ASM292520v1_genomic.txt
- tblastn_zif_vs_G22_GCA_002925165.1_ASM292516v1_genomic.txt
- __MACOSX/._tblastn_zif_vs_G22_GCA_002925165.1_ASM292516v1_genomic.txt
- tblastn_zif_vs_GCA_004785725.1_B71Ref1_genomic.txt
- __MACOSX/._tblastn_zif_vs_GCA_004785725.1_B71Ref1_genomic.txt
- tblastn_zif_vs_gfsi-scaffolds_o500_1910.txt
- __MACOSX/._tblastn_zif_vs_gfsi-scaffolds_o500_1910.txt
- tblastn_zif_vs_GG11_GCA_002925155.1_ASM292515v1_genomic.txt
- __MACOSX/._tblastn_zif_vs_GG11_GCA_002925155.1_ASM292515v1_genomic.txt
- tblastn_zif_vs_GrF52_GCA_002925145.1_ASM292514v1_genomic.txt
- __MACOSX/._tblastn_zif_vs_GrF52_GCA_002925145.1_ASM292514v1_genomic.txt
- tblastn_zif_vs_Guy11_GCA_002368485.1_ASM236848v1_genomic.txt
- __MACOSX/._tblastn_zif_vs_Guy11_GCA_002368485.1_ASM236848v1_genomic.txt
- tblastn_zif_vs_HN19311_GCA_000475075.1_HN19311_genome_assembly_genomic.txt
- __MACOSX/._tblastn_zif_vs_HN19311_GCA_000475075.1_HN19311_genome_assembly_genomic.txt
- tblastn_zif_vs_HO_GCA_002925105.1_ASM292510v1_genomic.txt
- __MACOSX/._tblastn_zif_vs_HO_GCA_002925105.1_ASM292510v1_genomic.txt
- tblastn_zif_vs_IA1_GCA_002925085.1_ASM292508v1_genomic.txt
- __MACOSX/._tblastn_zif_vs_IA1_GCA_002925085.1_ASM292508v1_genomic.txt
- tblastn_zif_vs_IB33_GCA_002925065.1_ASM292506v1_genomic.txt
- __MACOSX/._tblastn_zif_vs_IB33_GCA_002925065.1_ASM292506v1_genomic.txt
- tblastn_zif_vs_IB49_GCA_002925045.1_ASM292504v1_genomic.txt
- __MACOSX/._tblastn_zif_vs_IB49_GCA_002925045.1_ASM292504v1_genomic.txt
- tblastn_zif_vs_IC17_GCA_002925025.1_ASM292502v1_genomic.txt
- __MACOSX/._tblastn_zif_vs_IC17_GCA_002925025.1_ASM292502v1_genomic.txt
- tblastn_zif_vs_IE1K_GCA_002924985.1_ASM292498v1_genomic.txt
- __MACOSX/._tblastn_zif_vs_IE1K_GCA_002924985.1_ASM292498v1_genomic.txt
- tblastn_zif_vs_ina168-scaffolds_o500_1811.txt
- __MACOSX/._tblastn_zif_vs_ina168-scaffolds_o500_1811.txt
- tblastn_zif_vs_KJ201_GCA_000376685.2_MoKJ201_3_genomic.txt
- __MACOSX/._tblastn_zif_vs_KJ201_GCA_000376685.2_MoKJ201_3_genomic.txt
- tblastn_zif_vs_LpKY97_GCA_002924975.1_ASM292497v1_genomic.txt
- __MACOSX/._tblastn_zif_vs_LpKY97_GCA_002924975.1_ASM292497v1_genomic.txt
- tblastn_zif_vs_magnaporthe_oryzae_70-15_8_supercontigs.txt
- __MACOSX/._tblastn_zif_vs_magnaporthe_oryzae_70-15_8_supercontigs.txt
- tblastn_zif_vs_MG01_GCA_000969745.1_M_oryzae_MG01_v1_genomic.txt
- __MACOSX/._tblastn_zif_vs_MG01_GCA_000969745.1_M_oryzae_MG01_v1_genomic.txt
- tblastn_zif_vs_ML33_GCA_002924965.1_ASM292496v1_genomic.txt
- __MACOSX/._tblastn_zif_vs_ML33_GCA_002924965.1_ASM292496v1_genomic.txt
- tblastn_zif_vs_MZ5-1-6_GCA_004346965.1_ASM434696v1_genomic.txt
- __MACOSX/._tblastn_zif_vs_MZ5-1-6_GCA_004346965.1_ASM434696v1_genomic.txt
- tblastn_zif_vs_P3_GCA_002924885.1_ASM292488v1_genomic.txt
- __MACOSX/._tblastn_zif_vs_P3_GCA_002924885.1_ASM292488v1_genomic.txt
- tblastn_zif_vs_P28_GCA_002218475.1_P-0028_genomic.txt
- __MACOSX/._tblastn_zif_vs_P28_GCA_002218475.1_P-0028_genomic.txt
- tblastn_zif_vs_P29_GCA_002218485.1_ASM221848v1_genomic.txt
- __MACOSX/._tblastn_zif_vs_P29_GCA_002218485.1_ASM221848v1_genomic.txt
- tblastn_zif_vs_P131_GCA_000292605.1_MoP131_2.0_genomic.txt
- __MACOSX/._tblastn_zif_vs_P131_GCA_000292605.1_MoP131_2.0_genomic.txt
- tblastn_zif_vs_Pg1213-22_GCA_002924875.1_ASM292487v1_genomic.txt
- __MACOSX/._tblastn_zif_vs_Pg1213-22_GCA_002924875.1_ASM292487v1_genomic.txt
- tblastn_zif_vs_PgKY_contigs.txt
- __MACOSX/._tblastn_zif_vs_PgKY_contigs.txt
- tblastn_zif_vs_PGPA_contigs.txt
- __MACOSX/._tblastn_zif_vs_PGPA_contigs.txt
- tblastn_zif_vs_PH14-rn_prefix.txt
- __MACOSX/._tblastn_zif_vs_PH14-rn_prefix.txt
- tblastn_zif_vs_PH42_GCA_002924865.1_ASM292486v1_genomic.txt
- __MACOSX/._tblastn_zif_vs_PH42_GCA_002924865.1_ASM292486v1_genomic.txt
- tblastn_zif_vs_PL2-1_GCA_002924835.1_ASM292483v1_genomic.txt
- __MACOSX/._tblastn_zif_vs_PL2-1_GCA_002924835.1_ASM292483v1_genomic.txt
- tblastn_zif_vs_PL3-1_GCA_002924825.1_ASM292482v1_genomic.txt
- __MACOSX/._tblastn_zif_vs_PL3-1_GCA_002924825.1_ASM292482v1_genomic.txt
- tblastn_zif_vs_PM1_GCA_003013045.1_ASM301304v1_genomic.txt
- __MACOSX/._tblastn_zif_vs_PM1_GCA_003013045.1_ASM301304v1_genomic.txt
- tblastn_zif_vs_PY36.1_v2_contigs.txt
- __MACOSX/._tblastn_zif_vs_PY36.1_v2_contigs.txt
- tblastn_zif_vs_PY86.1_v2_contigs.txt
- __MACOSX/._tblastn_zif_vs_PY86.1_v2_contigs.txt
- tblastn_zif_vs_PY0925_contigs.txt
- __MACOSX/._tblastn_zif_vs_PY0925_contigs.txt
- tblastn_zif_vs_PY5003_v2_contigs.txt
- __MACOSX/._tblastn_zif_vs_PY5003_v2_contigs.txt
- tblastn_zif_vs_PY5010_contigs.txt
- __MACOSX/._tblastn_zif_vs_PY5010_contigs.txt
- tblastn_zif_vs_PY5033_v2_contigs.txt
- __MACOSX/._tblastn_zif_vs_PY5033_v2_contigs.txt
- tblastn_zif_vs_PY6017_v2_contigs.txt
- __MACOSX/._tblastn_zif_vs_PY6017_v2_contigs.txt
- tblastn_zif_vs_PY6025_contigs.txt
- __MACOSX/._tblastn_zif_vs_PY6025_contigs.txt
- tblastn_zif_vs_PY6045_contigs.txt
- __MACOSX/._tblastn_zif_vs_PY6045_contigs.txt
- tblastn_zif_vs_RMg-DI_GCA_001853415.2_ASM185341v2_genomic.txt
- __MACOSX/._tblastn_zif_vs_RMg-DI_GCA_001853415.2_ASM185341v2_genomic.txt
- tblastn_zif_vs_SSFL02_GCA_002924795.1_ASM292479v1_genomic.txt
- __MACOSX/._tblastn_zif_vs_SSFL02_GCA_002924795.1_ASM292479v1_genomic.txt
- tblastn_zif_vs_SSFL14-3_GCA_002924785.1_ASM292478v1_genomic.txt
- __MACOSX/._tblastn_zif_vs_SSFL14-3_GCA_002924785.1_ASM292478v1_genomic.txt
- tblastn_zif_vs_SV9610-1_LOFE01.1.fsa_nt.txt
- __MACOSX/._tblastn_zif_vs_SV9610-1_LOFE01.1.fsa_nt.txt
- tblastn_zif_vs_SV9623-1_LOFF01.1.fsa_nt.txt
- __MACOSX/._tblastn_zif_vs_SV9623-1_LOFF01.1.fsa_nt.txt
- tblastn_zif_vs_T25_GCA_002924745.1_ASM292474v1_genomic.txt
- __MACOSX/._tblastn_zif_vs_T25_GCA_002924745.1_ASM292474v1_genomic.txt
- tblastn_zif_vs_TF05-1_GCA_002924755.1_ASM292475v1_genomic.txt
- __MACOSX/._tblastn_zif_vs_TF05-1_GCA_002924755.1_ASM292475v1_genomic.txt
- tblastn_zif_vs_TH12-rn_prefix.txt
- __MACOSX/._tblastn_zif_vs_TH12-rn_prefix.txt
- tblastn_zif_vs_TH16_prefix.txt
- __MACOSX/._tblastn_zif_vs_TH16_prefix.txt
- tblastn_zif_vs_US71_wo_mito_renamed.txt
- __MACOSX/._tblastn_zif_vs_US71_wo_mito_renamed.txt
- tblastn_zif_vs_v86010_contig_filter.txt
- __MACOSX/._tblastn_zif_vs_v86010_contig_filter.txt
- tblastn_zif_vs_VO107_GCA_002924675.1_ASM292467v1_genomic.txt
- __MACOSX/._tblastn_zif_vs_VO107_GCA_002924675.1_ASM292467v1_genomic.txt
- tblastn_zif_vs_WBKY11_GCA_002924685.1_ASM292468v1_genomic.txt
- __MACOSX/._tblastn_zif_vs_WBKY11_GCA_002924685.1_ASM292468v1_genomic.txt
- tblastn_zif_vs_WHTQ_GCA_002924665.1_ASM292466v1_genomic.txt
- __MACOSX/._tblastn_zif_vs_WHTQ_GCA_002924665.1_ASM292466v1_genomic.txt
- tblastn_zif_vs_Y34_GCA_000292585.1_MoY34_2.0_genomic.txt
- __MACOSX/._tblastn_zif_vs_Y34_GCA_000292585.1_MoY34_2.0_genomic.txt
- tblastn_zif_vs_z2-1-scaffolds_o500_2048.txt
- __MACOSX/._tblastn_zif_vs_z2-1-scaffolds_o500_2048.txt
