# Supplementary material for: Zinc-finger (ZiF) fold secreted effectors form a functionally diverse family across lineages of the blast fungus Magnaporthe oryzae
Source: PLoS Pathog. 2024 Jun 17;20(6):e1012277. doi: 10.1371/journal.ppat.1012277 (PMC11213319; doi:10.1371/journal.ppat.1012277)
Supplement: S1 Data — Text files with hits for ZiF effectors by TBLAST for each M. oryzae isolate. (ZIP) [file ppat.1012277.s001.zip › run_tblastn.sh]

#!/bin/bash
#SBATCH --partition tsl-short
#SBATCH -N 1 # number of nodes
#SBATCH -n 1 # Number of tasks
#SBATCH --cpus-per-task=1
#SBATCH --mem 10000 # Memory Needed
#SBATCH -t 0-06:00 # time (D-HH:MM)
#SBATCH -o slurm.run_tblastn.%j.out # STDOUT
#SBATCH -e slurm.run_tblastn.%j.err # STDERR
#SBATCH --mail-type=END,FAIL # notifications for job done & fail
#SBATCH --mail-user=Thorsten.Langner@sainsbury-laboratory.ac.uk
#SBATCH -J run_tblastn.sh

#Usage: 1= query, 2=database, 3=output filename

source blast_ncbi-2.6.0

tblastn -query ${1} -db ${2} -out ${3} -evalue 1e-10 -outfmt '6 qseqid sseqid sstart send length sseq pident length evalue' 
