# Supplementary material for: Zinc-finger (ZiF) fold secreted effectors form a functionally diverse family across lineages of the blast fungus Magnaporthe oryzae
Source: PLoS Pathog. 2024 Jun 17;20(6):e1012277. doi: 10.1371/journal.ppat.1012277 (PMC11213319; doi:10.1371/journal.ppat.1012277)
Supplement: S1 Data — Text files with hits for ZiF effectors by TBLAST for each M. oryzae isolate. (ZIP) [file ppat.1012277.s001.zip › submit_tblastn_batch.sh]

#!/bin/bash

for file in ../Genomes_Magnaporthe/*.fna
	do sbatch run_tblastn.sh zif_list_small.faa $file tblastn_zif_vs_`basename $file .fna`.txt
done
