# Supplementary material for: Zinc-finger (ZiF) fold secreted effectors form a functionally diverse family across lineages of the blast fungus Magnaporthe oryzae
Source: PLoS Pathog. 2024 Jun 17;20(6):e1012277. doi: 10.1371/journal.ppat.1012277 (PMC11213319; doi:10.1371/journal.ppat.1012277)
Supplement: S1 Data — Text files with hits for ZiF effectors by TBLAST for each M. oryzae isolate. (ZIP) [file ppat.1012277.s001.zip › tblastn_zif_vs_98-06_GCA_000805855.1_ASM80585v1_genomic.txt]

zif1	KN711282.1	3008	2817	64	MQVSKIALAIAFYSLSVAAFPIRANCGPTTSRELQNGVTSGTEVAVKHGFKLQAREDKLFKCGK	82.812	7.01e-29
zif2	KN711282.1	3008	2817	68	MQVSKIALAIAFYSLSVAAFPIRANCGPTTSRELQNGVTSGTEVAVKHGFKLQAREDKLFK----CGK	69.118	3.20e-25
zif2	KN711279.1	44785	45033	91	IQVSKIILPIAFYSVGIAALPTTINC-ATESGHVQKGL----KAADRTGANLHTKRGGEHTV---YTCSKGYSYKTTNGEFAIAHQAACDG	43.956	2.81e-12
zif_11	KN711253.1	190900	191136	79	MQFSKITLAIVLYALGTAALPTASRCAGAPGRDVAATRGAKLQAREEDKPTPQYRCDKCEKEFVKGNDFFNHGGRGQCV	100.000	4.17e-49
zif_18	JRBC01001073.1	502	353	50	TKIVLAIAFYSVGIAALPTNFHCATECGDKTGVNLHFKRSSNANGSTGAA	62.000	2.80e-12
zif_18	KN711279.1	44785	45075	104	IQVSKIILPIAFYSVGIAALPTTINCATESGHVQKGLKAADRTGANLHTKRGGE-------HTVYTCSKGYSYKTTNGEFAIAHQAACDGNRTSLLAKF*LLKV	35.577	7.08e-12
zif_22	KN711249.1	874927	874748	60	MHFFKTVQIVTMFAVGIMALPTPGYTPTNQNTGDIVARSDTVKGKDVATSTDANKKSAPK	95.000	1.84e-32
zif_22	KN711249.1	874868	874662	69	PYPGLHSHKPKHGGYCGTIRHRQGQGRGNFN*RKQKKRTKDYYWRCANCQAKFSDYESFNKHGNECKSV	56.522	1.22e-18
zif_26	JRBC01000871.1	43887	43642	82	MQIFNMVSLVALFALGATAVPVSSITGVQCCQANHGDLTTPQAQSLFKSHQKRQDYWVCHACNKQFTTPAALQKHKDTVVHP	86.585	6.64e-44
zif_26	KN711263.1	324604	324431	58	QILNTVSLMALFALGATAVPVSPVTRVQCCQRSPGDLTTPQWKKIFTKITRRVTITTC	55.172	3.11e-13
zif_30	KN711262.1	248756	249085	110	MHLKASSILALLVIGANAYPASANSAAALVPEPQQPEAPAVAGSTVGAQVDIHHPRLEARYGRDEPQIMCGYCGKRFWNKPDLEKHIKLKPSKGGHKGQPYKEHSWNRPT	100.000	1.57e-50
zif_35	JRBC01000726.1	135089	135364	92	MQIFKIVQVLGLLAVGTSALPTPAGVDVDGGQLQARAEGDKVRPPSIKCLTCEQGGFPNVDEYEQHYKQKHPEIVQQVSSPNPHLNKGKKAN	100.000	4.98e-59
zif_35	KN711268.1	135146	134853	102	MQIFNIVQVLGLLAVGASALPTPANVGAVQPVEGSQLQARS--SNFYSAGWTQYPSANSGYPSNSASTYYYKCNHCGKHTKEESQQKYHQENSH--KGKESN	42.157	3.35e-12
