# Supplementary material for: Zinc-finger (ZiF) fold secreted effectors form a functionally diverse family across lineages of the blast fungus Magnaporthe oryzae
Source: PLoS Pathog. 2024 Jun 17;20(6):e1012277. doi: 10.1371/journal.ppat.1012277 (PMC11213319; doi:10.1371/journal.ppat.1012277)
Supplement: S1 Data — Text files with hits for ZiF effectors by TBLAST for each M. oryzae isolate. (ZIP) [file ppat.1012277.s001.zip › tblastn_zif_vs_Arcadia_GCA_002925445.1_ASM292544v1_genomic.txt]

zif1	PJZD01000903.1	13	189	59	GPTTSRELQNGVTSGTEVAVKHGFKLQAREDKLFKCGKCDSFTTDSADEYFRHHGSCSG	72.881	8.72e-23
zif1	PJZD01000174.1	64136	64228	31	MQVSKIALAIAFYSLGVAAFPIRANCGPTTS	93.548	5.01e-13
zif2	PJZD01000903.1	13	189	63	GPTTSRELQNGVTSGTEVAVKHGFKLQAREDKL----FKCGKCDSFTTDSADEYFRHHGSCSG	53.968	8.44e-16
zif2	PJZD01000174.1	64136	64228	31	MQVSKIALAIAFYSLGVAAFPIRANCGPTTS	90.323	1.16e-12
zif2	PJZD01000669.1	14134	13886	91	IQVSKIILPIAFYSVGIAALPTTINC-ATESGHVQKGL----KAADRTGANLHTKRGGEHTV---YTCSKGYSYKTTNGEFAIAHQAACDG	43.956	2.69e-12
AVRPii_zif_3	PJZD01001468.1	316	525	70	MQLSKITFAIALYAIGIAALPTPASLNGNTEVATISDVKLEARSDTTYHKCSKCGYGSDDSDAYFNHKCN	100.000	1.35e-35
zif_11	PJZD01000839.1	7733	7497	79	MQFSKITLAIALYAVGTAALPTASRCAGAPGRDVAATRGAKLQAREEDTPTPHYRCGKCEKEFVKGNDFFEHRARGQCV	89.873	2.73e-43
zif_18	PJZD01000929.1	5227	4943	95	MKISKIVSAAALYSVGIAALPTNYKYTPKCGDKPGINLLSKRSSEISGSAGASTVYQCSKCYGYISKNQYDVAHHQSSCNGNSKLFPTQFEFINI	100.000	3.71e-59
zif_18	PJZD01000669.1	14134	13844	104	IQVSKIILPIAFYSVGIAALPTTINCATESGHVQKGLKAADRTGANLHTKRGGE-------HTVYTCSKGYSYKTTNGEFAIAHQAACDGNRTSLLAKF*LLKV	35.577	6.78e-12
zif_22	PJZD01000753.1	1404	1156	83	MHFFKTVQIVTMFAVGIMALPTPGYTPTNQNTGDIVARSDTVKGKDVARSDTAKGKDVATSTDADKKKRTKDYYWRCANVTTR	80.723	3.45e-38
zif_26	PJZD01000779.1	6264	6509	82	MQIFNMVSLVALFALGATAVPVSSITGVQCCQANHGDLTTPQAQSLFKSHQKRQDYWVCHACNKQFKTSAALQNHQDTVVHP	82.927	5.88e-42
zif_26	PJZD01000833.1	7875	8048	58	QILNTVSLMALFALGATAVPVSPVTRVQCCQRSPGDLTTPQWKKIFTKITRRVTITTC	55.172	2.97e-13
zif_29	PJZD01001026.1	2279	2007	91	MQFSTNVQTIGLLAIGTTALPVSNSFAIQQHDTNHQPSF*DCQNYCSNDRAVENTFYKRSDPRNVVGTWTCKTCQATWTDFDTFIKHRHPA	95.604	4.07e-56
zif_29	PJZD01001242.1	2071	2328	90	MQIFKIIQVIGLLAIGTTALPVSGGSLIQQQDVKHQSSIKECQDYWPKHGKLQAAEKAFNKRGK----IESYTCTDCGKTWTNKDDFVNH	43.333	3.74e-17
zif_29	PJZD01000152.1	67906	67619	96	MQIFKIIQVIGLLAIGTTALPVSGNSLIQQQDMKHQPSIKECQIHSSKHGNLQAAEKALNKRTRPSTEPPIKTYECTDCNQIFTSGSDHENHSCPG	39.583	2.20e-14
zif_30	PJZD01000678.1	11441	11770	110	MHLKASSILALLVIGANAYPASANSAAALVPEPQQPEAPAVAGSTVGAQVDIHHPRLEARYGRDEPQMMCGYCGKRFWNKPDLEKHIKLKPSKGGHKGQPYKEHSWNRPT	99.091	3.63e-50
zif_35	PJZD01000020.1	8487	8212	92	MQIFKIVQVLGLLAVGTSALPTPAGVDVDGGQL*ARAEGDKVRPPSIKCLTCEQDGFPNVDEYEQHYKQKHPEIVQQVSSPNPHLNKGKKAN	97.826	1.93e-56
zif_35	PJZD01000590.1	1139	1429	107	MQIFNIVQVLGLLAVGASALPTPANVGAVQPVEGSQLQARSS-------NFYSAGCTQYPSANSGYPS-NSASTYYKCNHCGKHTKEESQQKYHQENSH--KGKESN	42.056	3.12e-11
