# Supplementary material for: Zinc-finger (ZiF) fold secreted effectors form a functionally diverse family across lineages of the blast fungus Magnaporthe oryzae
Source: PLoS Pathog. 2024 Jun 17;20(6):e1012277. doi: 10.1371/journal.ppat.1012277 (PMC11213319; doi:10.1371/journal.ppat.1012277)
Supplement: S1 Data — Text files with hits for ZiF effectors by TBLAST for each M. oryzae isolate. (ZIP) [file ppat.1012277.s001.zip › tblastn_zif_vs_B157_GCA_000832285.1_M_oryzae_b157_v1_genomic.txt]

zif1	AXDJ01000056.1	8807	8998	64	MQVSKIALAIAFYSLSVAAFPIRANCGPTTSRELQNGVTSGTEVAVKHGFKLQAREDKLFKCGK	82.812	6.20e-29
zif2	AXDJ01000056.1	8807	8998	68	MQVSKIALAIAFYSLSVAAFPIRANCGPTTSRELQNGVTSGTEVAVKHGFKLQAREDKLFK----CGK	69.118	2.83e-25
zif2	AXDJ01000949.1	8935	8687	91	IQVSKIILPIAFYSVGIAALPTAINC-ATESGHVQKGL----KAADRTGANLHTKRGGEHTV---YTCSKGYSYKTTNGEFAIAHQAACDG	43.956	2.12e-12
zif_18	AXDJ01002193.1	645	496	50	TKIVLAIAFYSVGIAALPTNFHCATECGDKTGVNLHFKRSSNANGSTGAA	62.000	2.95e-12
zif_18	AXDJ01000949.1	8935	8645	104	IQVSKIILPIAFYSVGIAALPTAINCATESGHVQKGLKAADRTGANLHTKRGGE-------HTVYTCSKGYSYKTTNGEFAIAHQAACDGNRTSLLAKF*LLKV	35.577	6.75e-12
zif_22	AXDJ01002189.1	1397	1576	60	MHFFKTVQIVTMFAVGIMALPTPGYTPTNQNTGDIVARSDTVKGKDVATSTDANKKSAPK	95.000	1.63e-32
zif_22	AXDJ01002189.1	1456	1662	69	PYPGLHSHKPKHGGYCGTIRHRQGQGRGNFN*RKQKKRTKDYYWRCANCQAKFSDYESFNKHGNECKSV	56.522	1.09e-18
zif_26	AXDJ01000234.1	4683	4928	82	MQTFNIVSLVALFALGATAVPVSLITGVQCCQANHGDLTTFQVQNLVKNHQKRQNYWVCHACNKQFTTESALQKHKDTVVHP	100.000	3.13e-51
zif_26	AXDJ01005461.1	2339	2166	58	QILNTVSLMALFALGATAVPVSPVTRVQCCQRSPGDLTTPQWKKIFTKITRRVTITTC	55.172	2.68e-13
zif_35	AXDJ01003071.1	1374	1081	102	MQIFNIVQVLGLLAVGASALPTPANVGAVQPVEGSQLQARS--SNFYSAGWTQYPSANSGYPSNSASTYYYKCNHCGKHTKEESQQKYHQENSH--KGKESN	42.157	2.94e-12
