# Supplementary material for: Zinc-finger (ZiF) fold secreted effectors form a functionally diverse family across lineages of the blast fungus Magnaporthe oryzae
Source: PLoS Pathog. 2024 Jun 17;20(6):e1012277. doi: 10.1371/journal.ppat.1012277 (PMC11213319; doi:10.1371/journal.ppat.1012277)
Supplement: S1 Data — Text files with hits for ZiF effectors by TBLAST for each M. oryzae isolate. (ZIP) [file ppat.1012277.s001.zip › tblastn_zif_vs_Bd8401_GCA_002925405.1_ASM292540v1_genomic.txt]

zif1	PJZA01000110.1	7397	7660	88	MQVSKIALAIAFYSLGVAAFPMQANCGPTTSRELQNGATSGTEVAVKSGFTPQACDDKLLKCGKCESFTTNSARRYFNHYADCSGKSK	97.727	5.16e-54
zif1	PJZA01000219.1	19567	19319	88	MQISKIVLAVAFYSVGIAALPTTINC-PTECGHVQN----GLKAADKTGVNLHTKRSGAATVYTCAKCYSYTSKNEDNVIAHQAACDG	39.773	2.73e-11
zif2	PJZA01000110.1	7397	7657	91	MQVSKIALAIAFYSLGVAAFPMQANCGPTTSRELQNGATSGTEVAVKSGFTPQACDDKL----LKCGKCESFTTNSARRYFNHYADCSGKS	63.736	6.25e-32
zif2	PJZA01000219.1	19567	19319	89	MQISKIVLAVAFYSVGIAALPTTINC-PTECGHVQNGL----KAADKTGVNLHTKRSGAATV-YTCAKCYSYTSKNEDNVIAHQAACDG	42.697	8.75e-14
zif_11	PJZA01000167.1	19337	19101	79	MQFSKITLAIALYALGTAALPTASRCAGAPGRDVAATRGAKLQAREEDKPTPQYRCDKCEKEFVKGNDFFNHGGRGQCV	98.734	1.63e-48
zif_18	PJZA01000155.1	65261	65545	95	MKISKIVSAAALYSVGIAALPTNYKYTPKCGDKPGINLLSKRSSEISGSAGASTVYQCSKCYGYISKNQYDVAHHQSSCNGNSKLFPTQFEFINI	100.000	3.78e-59
zif_18	PJZA01000480.1	1873	1619	85	MKVSKIVLAIAFYSVGIAALPTRFHCATECGDKTGVNLHFKRSSDSNGSAGAATVYTCSKCYGYHSKNQDNVIAHQAACDGNSTL	65.882	3.83e-31
zif_18	PJZA01000219.1	19567	19277	104	MQISKIVLAVAFYSVGIAALPTTINCPTECGHVQNGLKAADKTGVNLHTKRS-------GAATVYTCAKCYSYTSKNEDNVIAHQAACDGNRTLLLARF*LLKV	47.115	1.40e-22
zif_22	PJZA01000155.1	51012	50746	89	MHFFKTVQIVTMFAVGIMALPTPGYTPTNQNTGDIVARSDTVKGKDVATSTDADKKKRTKDYYWRCANCRAKFRDYETFEKHGNECKSV	94.382	3.16e-54
zif_26	PJZA01000480.1	555	346	70	FRPGSYSRPWSSTTDVQCFQANPGDLTTTQVRRLFKSHQKRQDYWLYHGCNKQFITSDALQKHIKIVVHP	61.429	2.49e-25
zif_26	PJZA01000480.1	590	528	21	MQIFNMVSLVALFALGATAVP	90.476	2.49e-25
zif_26	PJZA01000091.1	10653	10480	58	QILNTVSLMALFALGATAVPVSPVTRVQCCQRSPGDLTTPQWKKIFTKITRRVTITTC	55.172	3.03e-13
zif_29	PJZA01000189.1	1063	1335	91	MQFSTNVQTIGLLAIGTTALPVSNSFAIQQHDTNHQPSFQDCQNYCSNDRAVENTFYKRSDPRNVVGTWTCKSCQATWTDFDTFIKHRHPA	95.604	4.84e-57
zif_29	PJZA01000276.1	13207	12950	90	MQIFKIIQVIGLLAIGTTALPVSGGSLIQQQDVKHQSSIKECQDYWPKHGKLQAAEKAFNKRGK----IESYTCTDCGKTWTNKDDFVNH	43.333	3.85e-17
zif_29	PJZA01000052.1	981	694	96	MQIFKIIQVIGLLAIGTTALPVSGNSLIQQQDIKHQPSIKECQIHSAKHGNLQAAEKALNKRSRPPNMPPIQTYECTDCNQIFTSGSDHKNHSCPG	40.625	1.58e-15
zif_30	PJZA01000316.1	10310	10639	110	MHLKASSILALLVIGANAYPASANSAAALVPEPQQPEAPAVAGSTVGAQVDIHHPRLEARYGRDEPQIMCGYCGKRFWNKPDLEKHIKLKPSKGGHKGQPYKEHSWNRPT	100.000	1.52e-50
zif_35	PJZA01000181.1	20482	20207	92	MQIFKIVQVLGLLAVGTSALPTPASVDVDGGQLQARAEGDKVRPPSIKCLTCEQDGFPNVDEYEQHYKQKHPEIVQQVSSPNPHLNKGKKAN	97.826	1.41e-57
zif_35	PJZA01000041.1	244521	244811	102	MQIFNIVQVLGLLAVGASALPTPANVGAVQPVEGSQLQARS--SNFYSAGWTQYPSANSGYPS-NSASTYYKCNHCGKHTKEESQQKYHQENSH--KGKESN	42.157	2.51e-11
