# Supplementary material for: Zinc-finger (ZiF) fold secreted effectors form a functionally diverse family across lineages of the blast fungus Magnaporthe oryzae
Source: PLoS Pathog. 2024 Jun 17;20(6):e1012277. doi: 10.1371/journal.ppat.1012277 (PMC11213319; doi:10.1371/journal.ppat.1012277)
Supplement: S1 Data — Text files with hits for ZiF effectors by TBLAST for each M. oryzae isolate. (ZIP) [file ppat.1012277.s001.zip › tblastn_zif_vs_BdBar16-1_GCA_001675615.1_ASM167561v1_genomic.txt]

zif1	LXON01001717.1	4860	5123	88	MQVSKIALAIAFYSLGVAAFPMQANCGPTTSRELQNEATSGTEVAVKSGFTPQACNDKLLKCGKCESFTTNSARRYFNHYADCSGKSK	100.000	1.31e-55
zif2	LXON01001717.1	4860	5120	91	MQVSKIALAIAFYSLGVAAFPMQANCGPTTSRELQNEATSGTEVAVKSGFTPQACNDKL----LKCGKCESFTTNSARRYFNHYADCSGKS	62.637	1.23e-30
AVRPii_zif_3	LXON01002596.1	3288	3076	71	MQLSKITLAIAFYAVGIAALPTPACRNGNTKGATVRGAKLEARGDDDYLHYCSRCGFGSDDSNAYFNHKCS	71.831	1.95e-20
zif_11	LXON01000504.1	15847	15611	79	MQFSKITLAIALYAVGTAALPTASRCAGAPGRDVAATRGAKLQAREEDKPTPQYRCDKCQKEFVKGNDFFNHGGRGQCV	96.203	1.13e-47
zif_18	LXON01001930.1	5321	5037	95	MKISKIVSAAALYSVGIAALPTNYKYTPKCGDKPGINLLSKRSSEISGSAGASTVYQCSKCYGYISKNQYDVAHHQSSCNGNSKLFPTQFEFINI	100.000	3.82e-59
zif_18	LXON01002825.1	2149	2403	85	MKVSKIVLAIAFYSVGIAALPTRFHCATECGDKTGVNLHFKRSSDSNGSAGAATVYTCSKCYGYHSKNQDNVIAHQAACDGNSTL	65.882	3.89e-31
zif_22	LXON01001526.1	7930	7664	89	MHFFKTVQIVTMFAVGIMALPTPGYTPTNQNTGDIVARSDTVKGKDVATSTDANKKKRTKDYYWRCANCQAKFSDYESFNKHGNECKSV	100.000	2.03e-57
zif_26	LXON01002117.1	4670	4915	82	MQTFNIVSLVALFALGATAVPVSSITGVQCCQANHGDLTTFQVQNLVKNHQKRQNYWVCHVCNKQFTIESALQKHKDTVVHP	96.341	4.08e-49
zif_26	LXON01002825.1	3467	3676	70	FRPGSYSRPWSSTTDVQCFQANPGDLTTTQVRRLFKSHQKRQDYWLYHGCNKQFITSDALQKHIKIVVHP	61.429	2.57e-25
zif_26	LXON01002825.1	3432	3494	21	MQIFNMVSLVALFALGATAVP	90.476	2.57e-25
zif_29	LXON01000776.1	14521	14249	91	MQFSTNVQTIGLLAIGTTAIPVSNSFAIQRHDTNHQPSFQDCQNYCSNDRAVENTFYKRSDPRNVMGTWTCKTCQATWTDFDTFIKHRHPA	100.000	6.32e-59
zif_29	LXON01000863.1	959	672	96	MQIFKIIQVIGLLAIGTTALPVSGNSLIQQQDMKHQPSIKECQIHSSKHGNLQAAEKALNKRTRPSTEPPIKTYECTDCNQIFTSGSDHENHSCPG	39.583	2.25e-14
zif_30	LXON01003579.1	1987	2316	110	MHLKASSILALLVIGANAYPAPGNSAAALVPEPQQPEAPAVAGSTVGAQADIHHPRLEARYGRDEPQIMCGYCGKRFWNKPDLGKHIKLKTSKGGHDGQPYKEHSWNRPT	94.545	8.48e-47
zif_35	LXON01001642.1	5604	5329	92	MQIFKIVQVLGLLAVGTSALPTPAGVDVDGGQLQARAEGDKVRPPSIKCLTCEQDGFPNVDEYEQHYKQKHPEIVQQVSSPNPHLNKGKKAN	98.913	9.83e-58
