# Supplementary material for: Zinc-finger (ZiF) fold secreted effectors form a functionally diverse family across lineages of the blast fungus Magnaporthe oryzae
Source: PLoS Pathog. 2024 Jun 17;20(6):e1012277. doi: 10.1371/journal.ppat.1012277 (PMC11213319; doi:10.1371/journal.ppat.1012277)
Supplement: S1 Data — Text files with hits for ZiF effectors by TBLAST for each M. oryzae isolate. (ZIP) [file ppat.1012277.s001.zip › tblastn_zif_vs_Bm88324_GCA_002925385.1_ASM292538v1_genomic.txt]

zif1	PJYZ01000095.1	8919	9182	88	MQVSKIALAIAFYSLGVAAFPMQANCGPTTSRELQNGATSGTEVAVKSGFTPQACNDKLLKCGKCESFTTNSARRYFDHYADCSGKSK	97.727	5.18e-54
zif1	PJYZ01000610.1	2772	2635	46	MQVSKIALAIAFAFYSLGVAAFPIRANCGPTTSRELQNGVTAALKL	76.087	4.44e-28
zif1	PJYZ01000610.1	2650	2513	46	SGTEVAVKQGFKLQARDDKLFKCGKCDSFTTDSADEYFRHHGSCSG	69.565	4.44e-28
zif2	PJYZ01000095.1	8919	9179	91	MQVSKIALAIAFYSLGVAAFPMQANCGPTTSRELQNGATSGTEVAVKSGFTPQACNDKL----LKCGKCESFTTNSARRYFDHYADCSGKS	63.736	1.81e-31
zif2	PJYZ01000610.1	2772	2611	54	MQVSKIALAIAFAFYSLGVAAFPIRANCGPTTSRELQNGVTAALKLR*NKVSNF	72.222	5.49e-17
zif2	PJYZ01000515.1	2362	2114	89	MQISKIVLAVAFYSVGIAALPTTINCA-TECGHVQNGL----KAADKTGVNLHTKRSGAATV-YTCSKCYSYTSKNEDNVIAHQAACNG	40.449	4.47e-12
AVRPii_zif_3	PJYZ01000884.1	314	523	70	MQLSKITFAIALYAIGIAALPTPASLNGNTEVATISDVKLEARSDTTYHKCSKCGYGSDDSDAYFNHKCN	100.000	1.33e-35
zif_11	PJYZ01000061.1	31630	31866	79	MQFSKITLAIALYAVGTAALPTASRCAGAPGRDVAATRGAKLQAREEDKPTPQYHCEKCKKEFVKDNDYFNHGGRGQCV	91.139	3.84e-45
zif_18	PJYZ01000252.1	13792	14076	95	MKISKIVSAAALYSVGIAALPTNYKYTPKCGDKPGIKLLSKRSSEVSGSAGASTVYQCSKCYWYISKDQYDVAHHQSSCNGNSKLFPTQFEFINI	95.789	6.09e-57
zif_18	PJYZ01000184.1	10083	9799	95	MKVSKIVLAVAFYSVGIAALPTNFKCATERGDKTGVNLHSKRSSDTNGSAGAATVYTCSKCYSYTSKNQDNVVAHQAACNGNSTLFLTKFALKNI	66.316	3.90e-36
zif_18	PJYZ01000515.1	2362	2099	95	MQISKIVLAVAFYSVGIAALPTTINCATECGHVQNGLKAADKTGVNLHTKRS-------GAATVYTCSKCYSYTSKNEDNVIAHQAACNGNRTLF	53.684	1.36e-23
zif_22	PJYZ01000091.1	941	1156	72	MALPTPGYTPTNQNTGDIVARSDTVKGKDVATSTDADKQKRTKDYYWRCANCRAKFRDYETFEKHGSECKSV	90.278	9.07e-41
zif_29	PJYZ01000067.1	3703	3975	91	MQFSTNVQTIGLLAIGTTAIPVSNSFAIQRHDTNHQPSFQDCQNYCSNDRAVENTFYKRSDPRNVMGTWTCKTCQATWTDFDTFIKHRHPA	100.000	6.25e-59
zif_29	PJYZ01000653.1	1377	1634	90	MQIFKIIQIIGLLAVGTTALPVSGESLIQQQDVKHQSNIKDCQEYWPRHGKFQAAEKALNKRGNIK----SYTCTDCGKTWTDKDDFLNH	42.222	9.41e-17
zif_29	PJYZ01000021.1	201350	201063	96	MQIFKIIQVIGLLAIGTTALPVSGNSLIQQQDMKHQPSIKECQIHSSKHGNLQAAEKALNKRTRPSTEPPIKTYECTDCNQIFTSGSDHENHSCPG	39.583	2.23e-14
zif_30	PJYZ01000101.1	42203	41874	110	MHLKASSILALLVIGANAYPASANSAAALVPEPQQPEAPAVAGSTVGAQADIHHPRLEARYGRDEPQIMCGYCGKRFWNKPDLGKHIKLKTSKGGHDGQPYKEHSWNRPT	96.364	3.26e-47
zif_35	PJYZ01000037.1	271833	272108	92	MQIFKIVQVLGLLAVGTSALPTPAGVDVDGGQLQARAEGDKVRPPSIKCLTCEQDGFPNVDEYEQHYKQKHPEIVQQVSSPNPHLNKGKKAN	98.913	6.95e-58
