# Supplementary material for: Zinc-finger (ZiF) fold secreted effectors form a functionally diverse family across lineages of the blast fungus Magnaporthe oryzae
Source: PLoS Pathog. 2024 Jun 17;20(6):e1012277. doi: 10.1371/journal.ppat.1012277 (PMC11213319; doi:10.1371/journal.ppat.1012277)
Supplement: S1 Data — Text files with hits for ZiF effectors by TBLAST for each M. oryzae isolate. (ZIP) [file ppat.1012277.s001.zip › tblastn_zif_vs_Br7_GCA_002925335.1_ASM292533v1_genomic.txt]

zif1	PJYY01000013.1	137588	137325	88	MQVSKIALAIAFYSLGVAAFPMQANCGPTTSRELQNEATSGTEVAVKSGFTPQACNDKLLKCGKCESFTTNSARRYFNHYADCSGKSK	100.000	1.31e-55
zif2	PJYY01000013.1	137588	137328	91	MQVSKIALAIAFYSLGVAAFPMQANCGPTTSRELQNEATSGTEVAVKSGFTPQACNDKL----LKCGKCESFTTNSARRYFNHYADCSGKS	62.637	1.24e-30
AVRPii_zif_3	PJYY01000848.1	5611	5823	71	MQLSKITLAIAFYAVGIAALPTPACRNGNTKGATVRGAKLEARGDDDYLHYCSRCGFGSDDSNAYFNHKCS	71.831	1.93e-20
zif_11	PJYY01000144.1	81151	80915	79	MQFSKITLAIALYAVGTAALPTASRCAGAPGRDVAATRGAKLQAREEDNPTPQYRCEKCKKEFVKGNDYFNHEGRGQCV	91.139	4.19e-45
zif_18	PJYY01000332.1	13786	14070	95	MKISKIVSAAALYSVGIAALPTNYKYTPKCGDKPGINLLSKRSSEISGSAGASTVYQCSKCYGYISKNQYDVAHHQSSCNGNSKLFPTQFEFINI	100.000	3.82e-59
zif_18	PJYY01000719.1	8305	8559	85	MKVSKIVLAIAFYSVGIAALPTRFHCATECGDKTGVNLHFKRSSDSNGSAGAATVYTCSKCYGYHSKNQDNVIAHQAACDGNSTL	65.882	3.93e-31
zif_22	PJYY01000065.1	2344	2610	89	MHFFKTVQIVTMFAVGIMALPTPGYTPTNQNTGDIVARSDTVKGKDVATSTDANKKKRTKDYYWRCANCQAKFSDYESFNKHGNECKSV	100.000	2.03e-57
zif_26	PJYY01000719.1	9623	9832	70	FRPGSYSRPWSSTTDVQCFQANPGDLTTTQVRRLFKSHQKRQDYWLYHGCNKQFITSDALQKHIKIVVHP	61.429	2.50e-25
zif_26	PJYY01000719.1	9588	9650	21	MQIFNMVSLVALFALGATAVP	90.476	2.50e-25
zif_26	PJYY01000444.1	11818	11645	58	QILNTVSLMALFALGATAVPVSPVTRVQCCQRSPGDLTTPQWKKIFTKITRRVTITTC	55.172	3.06e-13
zif_29	PJYY01000098.1	49536	49264	91	MQFSTNVQTIGLLAIGTTALPVSISFAIQQHDTNHQPSFQDCQNYCSNDRAVENTFYKRSDPRNVVGTWTCKTCQAIWTDFDTFIKHRHPA	94.505	1.11e-55
zif_29	PJYY01000007.1	220292	220005	96	MQIFKIIQVIGLLAIGTTALPVSGNSLIQQQDMKHQPSIKECQIHSSKHGNLQAAEKALNKRTRPSTEPPIKTYECTDCNQIFTSGSDHENHSCPG	39.583	2.25e-14
zif_30	PJYY01000154.1	45775	46104	110	MHLKASSILALLVIGANAYPASANSAAALVPEPQQPEAPAVAGSTVGAQADIHHPRLEARYGRDEPQIMCGYCGKRFWNKPDLGKHIKLKTSKGGHDGQPYKEHSWNRPT	96.364	3.01e-47
zif_35	PJYY01000368.1	26817	27092	92	MQIFKIVQVLGLLAVGTSALPTPAGVDVDGGQLQARAEGDKVRPPSIKCLTCEQDGFPNVDEYEQHYKQKHPEIVQQVSSPNPHLNKGKKAN	98.913	9.82e-58
