# Supplementary material for: Zinc-finger (ZiF) fold secreted effectors form a functionally diverse family across lineages of the blast fungus Magnaporthe oryzae
Source: PLoS Pathog. 2024 Jun 17;20(6):e1012277. doi: 10.1371/journal.ppat.1012277 (PMC11213319; doi:10.1371/journal.ppat.1012277)
Supplement: S1 Data — Text files with hits for ZiF effectors by TBLAST for each M. oryzae isolate. (ZIP) [file ppat.1012277.s001.zip › tblastn_zif_vs_BR29_prefix.txt]

AVRPii_zif_3	BR29_scaffold00100	49294	49091	69	MQFSKIILAIAIYTAGTEALPTPVP-KCNGEVATNSNGKLNTRSTETFYYCSKCGFGTNKGSEYFSHKC	53.623	1.27e-11
zif_22	BR29_scaffold00124	4105	3839	89	MHFFKTTTQVLTMFAVGIMALPTPCNIATTQKTRDIVARADNPHGINVETSTGAKRKNKKSGGHYWGCGICLKKFKSYDEWEKHCLNCK	53.933	3.46e-23
zif_22	BR29_scaffold00087	54021	54281	87	MHFFKTISQILTMFAVGTMALPTPCNIATAHNTGDIVARSDTLYNANVEASTGAKDKQKRQVTEWYCTTCHNTFYKFSDFRRHNKTC	50.575	4.25e-22
zif_26	BR29_scaffold00033	263398	263153	82	MQVINMLSFAALFALGATAVPMPLTTGVQC*HTKPEGLTIPQIETLYKSHQKRQSYWLCRACNE*FKTRARLQRHKDNVVHP	58.537	7.87e-28
