# Supplementary material for: Zinc-finger (ZiF) fold secreted effectors form a functionally diverse family across lineages of the blast fungus Magnaporthe oryzae
Source: PLoS Pathog. 2024 Jun 17;20(6):e1012277. doi: 10.1371/journal.ppat.1012277 (PMC11213319; doi:10.1371/journal.ppat.1012277)
Supplement: S1 Data — Text files with hits for ZiF effectors by TBLAST for each M. oryzae isolate. (ZIP) [file ppat.1012277.s001.zip › tblastn_zif_vs_BR32_wo_mito_renamed.txt]

zif1	BR32_Cont11	460128	460391	88	MQVSKIALAIAFYSLGVAAFPMQANCGPTTSRELQNEATSGTEVAVKSGFTPQACNDKLLKCGKCESFTTNSARRYFNHYADCSGKSK	100.000	1.31e-55
zif2	BR32_Cont11	460128	460388	91	MQVSKIALAIAFYSLGVAAFPMQANCGPTTSRELQNEATSGTEVAVKSGFTPQACNDKL----LKCGKCESFTTNSARRYFNHYADCSGKS	62.637	1.24e-30
zif_11	BR32_Cont05	527996	528232	79	MQFSKITLAIALYAVGTAALPTASRCAGAPGRDVAATRGAKLQAREEDNPTPQYRCEKCKKEFVKGNDYFNHEGRGQCV	91.139	4.20e-45
zif_18	BR32_Cont02	5199562	5199278	95	MKISKIVSAIALYSVGIAALPTNY*YITECGDKTGVNLHSKRSSDVSGSAGANTVYICNKCYWYNHKD*YTVADHMSKCNGNSDLFPT*FEFISI	73.684	2.07e-39
zif_18	BR32_Cont07	1169114	1168860	85	MKVSKIVLAIAFYSVGIAALPTRFHCATECGDKTGVNLHFKRSSDSNGSAGAATVYTCSKCYGYHSKNQDNVIAHQAACDGNSTL	65.882	3.98e-31
zif_22	BR32_Cont02	5213093	5213359	89	MHFFKTAQILTTLAVSIMALPTPGYTPTNQNTGDIVARSDTLHGIDVATSTGANKQKRSSGTVWTCANCQAKFTDYDSFEKHGNQCKSV	77.528	6.96e-44
zif_26	BR32_Cont05	42785	43030	82	MQTFNIVSLVALFALGATAVPVSSITGVQCCQANHGDLTTFQVQNLVKNHQKRQNYWVCHVCNKQFTIESALQKHKDTVVHP	96.341	4.09e-49
zif_26	BR32_Cont07	1167796	1167587	70	FRPGSYSRPWSSTTDVQCFQANPGDLTTTQVRRLFKSHQKRQDYWLYHGCNKQFITSDALQKHIKIVVHP	61.429	2.33e-25
zif_26	BR32_Cont07	1167831	1167769	21	MQIFNMVSLVALFALGATAVP	90.476	2.33e-25
zif_26	BR32_Cont01	10922490	10922317	58	QILNTVSLMALFALGATAVPVSPVTRVQCCQRSPGDLTTPQWKKIFTKITRRVTITTC	55.172	3.07e-13
zif_29	BR32_Cont11	317019	316747	91	MQFSTNVQTIGLLAIGTTAIPVSNSFAIQRHDTNHQPSFQDCQNYCSNDRAVENTFYKRSDPRNVMGTWTCKTCQATWTDFDTFIKHRHPA	100.000	6.31e-59
zif_29	BR32_Cont01	4315557	4315270	96	MQIFKIIQVIGLLAIGTTALPVSGNSLIQQQDMKHQPSIKECQIHSSKHGNLQAAEKALNKRTRPSTEPPIKTYECTDCNQIFTSGSDHENHSCPG	39.583	2.25e-14
zif_30	BR32_Cont05	3727116	3727445	110	MHLKASSILALLVIGANAYPASANSAAALVPEPQQPEAPAVAGSTVGAQADIHHPRLEARYGRDEPQIMCGYCGKRFWNKPDLGKHIKLKTSKGGHDGQPYKEHSWNRPT	96.364	3.02e-47
zif_35	BR32_Cont07	1651904	1652179	92	MQIFKIVQVLGLLAVGTSALPTPAGVDVDGGQLQARAEGDKVRPPSIKCLTCEQDGFPNVDEYEQHYKQKHPEIVQQVSSPNPHLNKGKKAN	98.913	9.86e-58
