# Supplementary material for: Zinc-finger (ZiF) fold secreted effectors form a functionally diverse family across lineages of the blast fungus Magnaporthe oryzae
Source: PLoS Pathog. 2024 Jun 17;20(6):e1012277. doi: 10.1371/journal.ppat.1012277 (PMC11213319; doi:10.1371/journal.ppat.1012277)
Supplement: S1 Data — Text files with hits for ZiF effectors by TBLAST for each M. oryzae isolate. (ZIP) [file ppat.1012277.s001.zip › tblastn_zif_vs_Br130_GCA_002925325.1_ASM292532v1_genomic.txt]

zif1	PJYW01002384.1	46685	46422	88	MQVSKIALAIAFYSLGVAAFPMQANCGPTTSRELQNEATSGTEVAVKSGFTPQACNDKLLKCGKCESFTTNSARRYFNHYADCSGKSK	100.000	1.26e-55
zif2	PJYW01002384.1	46685	46425	91	MQVSKIALAIAFYSLGVAAFPMQANCGPTTSRELQNEATSGTEVAVKSGFTPQACNDKL----LKCGKCESFTTNSARRYFNHYADCSGKS	62.637	1.19e-30
AVRPii_zif_3	PJYW01002751.1	3818	3606	71	MQLSKITLAIAFYAVGIAALPTPACRNGNTKGATVRGAKLEARGDDDYLHYCSRCGFGSDDSNAYFNHKCS	71.831	1.55e-20
zif_11	PJYW01002955.1	13611	13375	79	MQFSKITLAIALYAVGTAALPTASRCAGAPGRDVAATRGAKLQAREEDKPTPQYRCDKCQKEFVKGNDFFNHGGRGQCV	96.203	1.08e-47
zif_18	PJYW01002283.1	6138	5854	95	MKISKIVSAAALYSVGIAALPTNYKYTPKCGDKPGINLLSKRSSEISGSAGASTVYQCSKCYGYISKNQYDVAHHQSSCNGNSKLFPTQFEFINI	100.000	3.54e-59
zif_18	PJYW01002922.1	1245	1499	85	MKVSKIVLAIAFYSVGIAALPTRFHCATECGDKTGVNLHFKRSSDSNGSAGAATVYTCSKCYGYHSKNQDNVIAHQAACDGNSTL	65.882	3.68e-31
zif_22	PJYW01002991.1	46503	46237	89	MHFFKTVQIVTMFAVGIMALPTPGYTPTNQNTGDIVARSDTVKGKDVATSTDANKKKRTKDYYWRCANCQAKFSDYESFNKHGNECKSV	100.000	1.96e-57
zif_26	PJYW01000775.1	6555	6734	60	SSITGVQCCQANHGDLTTFQVQNLVKNHQKRQNYWVCHVCNKQFTIESALQKHKDTVVHP	95.000	1.03e-33
zif_26	PJYW01002922.1	2563	2772	70	FRPGSYSRPWSSTTDVQCFQANPGDLTTTQVRRLFKSHQKRQDYWLYHGCNKQFITSDALQKHIKIVVHP	61.429	2.44e-25
zif_26	PJYW01002922.1	2528	2590	21	MQIFNMVSLVALFALGATAVP	90.476	2.44e-25
zif_29	PJYW01000833.1	22515	22243	91	MQFSTNVQTIGLLAIGTTALPVSISFAIQQHDTNHQPSFQDCQNYCSNDRAVENTFYKRSDPRNVVGTWTCKTCQAIWTDFDTFIKHRHPA	94.505	1.07e-55
zif_29	PJYW01002892.1	1071	784	96	MQIFKIIQVIGLLAIGTTALPVSGNSLIQQQDMKHQPSIKECQIHSSKHGNLQAAEKALNKRTRPSTEPPIKTYECTDCNQIFTSGSDHENHSCPG	39.583	2.15e-14
zif_30	PJYW01001101.1	67809	67480	110	MHLKASSILALLVIGANAYPAPGNSAAALVPEPQQPEAPAVAGSTVGAQADIHHPRLEARYGRDEPQIMCGYCGKRFWNKPDLGKHIKLKTSKGGHDGQPYKEHSWNRPT	94.545	1.16e-46
zif_35	PJYW01002785.1	9384	9199	62	GQLQARAEGDKVRPPSIKCLTCEQDGFPNVDEYEQHYKQKHPEIVQQVSSPNPHLNKGKKAN	98.387	6.73e-37
zif_35	PJYW01002785.1	9641	9555	29	MQIFKIVQVLGLLAVGTSALPTPAGVDVD	100.000	1.37e-12
