# Supplementary material for: Zinc-finger (ZiF) fold secreted effectors form a functionally diverse family across lineages of the blast fungus Magnaporthe oryzae
Source: PLoS Pathog. 2024 Jun 17;20(6):e1012277. doi: 10.1371/journal.ppat.1012277 (PMC11213319; doi:10.1371/journal.ppat.1012277)
Supplement: S1 Data — Text files with hits for ZiF effectors by TBLAST for each M. oryzae isolate. (ZIP) [file ppat.1012277.s001.zip › tblastn_zif_vs_BTBa_B2_scaffolds.txt]

zif1	NODE_44_length_161973_cov_3.72078	94197	93934	88	MQVSKIALAIAFYSLGVAAFPMQANCGPTTSRELQNEATSGTEVAVKSGFTPQACNDKLLKCGKCESFTTNSARRYFNHYADCSGKSK	100.000	1.37e-55
zif2	NODE_44_length_161973_cov_3.72078	94197	93937	91	MQVSKIALAIAFYSLGVAAFPMQANCGPTTSRELQNEATSGTEVAVKSGFTPQACNDKL----LKCGKCESFTTNSARRYFNHYADCSGKS	62.637	1.30e-30
AVRPii_zif_3	NODE_864_length_3460_cov_9.09045	1808	1596	71	MQLSKITLAIAFYAVGIAALPTPACRNGNTKGATVRGAKLEARGDDDYLHYCSRCGFGSDDSNAYFNHKCS	71.831	2.01e-20
zif_11	NODE_116_length_104059_cov_3.7523	83161	82925	79	MQFSKITLAIALYAVGTAALPTASRCAGAPGRDVAATRGAKLQAREEDKPTPQYRCDKCQKEFVKGNDFFNHGGRGQCV	96.203	1.18e-47
zif_18	NODE_39_length_172603_cov_3.80663	19160	18876	95	MKISKIVSAAALYSVGIAALPTNYKYTPKCGDKPGINLLSKRSSEISGSAGASTVYQCSKCYGYISKNQYDVAHHQSSCNGNSKLFPTQFEFINI	100.000	4.02e-59
zif_18	NODE_6_length_299567_cov_3.7087	290596	290850	85	MKVSKIVLAIAFYSVGIAALPTRFHCATECGDKTGVNLHFKRSSDSNGSAGAATVYTCSKCYGYHSKNQDNVIAHQAACDGNSTL	65.882	4.16e-31
zif_22	NODE_39_length_172603_cov_3.80663	41373	41639	89	MHFFKTVQIVTMFAVGIMALPTPGYTPTNQNTGDIVARSDTVKGKDVATSTDANKKKRTKDYYWRCANCQAKFSDYESFNKHGNECKSV	100.000	2.13e-57
zif_26	NODE_231_length_62066_cov_3.99254	18945	18700	82	MQTFNIVSLVALFALGATAVPVSSITGVQCCQANHGDLTTFQVQNLVKNHQKRQNYWVCHVCNKQFTIESALQKHKDTVVHP	96.341	4.28e-49
zif_26	NODE_6_length_299567_cov_3.7087	291914	292123	70	FRPGSYSRPWSSTTDVQCFQANPGDLTTTQVRRLFKSHQKRQDYWLYHGCNKQFITSDALQKHIKIVVHP	61.429	2.49e-25
zif_26	NODE_6_length_299567_cov_3.7087	291879	291941	21	MQIFNMVSLVALFALGATAVP	90.476	2.49e-25
zif_29	NODE_5_length_319873_cov_3.75901	14921	15193	91	MQFSTNVQTIGLLAIGTTAIPVSNSFAIQRHDTNHQPSFQDCQNYCSNDRAVENTFYKRSDPRNVMGTWTCKTCQATWTDFDTFIKHRHPA	100.000	6.61e-59
zif_29	NODE_5_length_319873_cov_3.75901	291241	290954	96	MQIFKIIQVIGLLAIGTTALPVSGNSLIQQQDMKHQPSIKECQIHSSKHGNLQAAEKALNKRTRPSTEPPIKTYECTDCNQIFTSGSDHENHSCPG	39.583	2.36e-14
zif_30	NODE_18_length_222160_cov_3.76024	140891	140562	110	MHLKASSILALLVIGANAYPAPGNSAAALVPEPQQPEAPAVAGSTVGAQADIHHPRLEARYGRDEPQIMCGYCGKRFWNKPDLGKHIKLKTSKGGHDGQPYKEHSWNRPT	94.545	1.27e-46
zif_35	NODE_30_length_189847_cov_3.74413	50245	50520	92	MQIFKIVQVLGLLAVGTSALPTPAGVDVDGGQLQARAEGDKVRPPSIKCLTCEQDGFPNVDEYEQHYKQKHPEIVQQVSSPNPHLNKGKKAN	98.913	1.03e-57
