# Supplementary material for: Zinc-finger (ZiF) fold secreted effectors form a functionally diverse family across lineages of the blast fungus Magnaporthe oryzae
Source: PLoS Pathog. 2024 Jun 17;20(6):e1012277. doi: 10.1371/journal.ppat.1012277 (PMC11213319; doi:10.1371/journal.ppat.1012277)
Supplement: S1 Data — Text files with hits for ZiF effectors by TBLAST for each M. oryzae isolate. (ZIP) [file ppat.1012277.s001.zip › tblastn_zif_vs_BTJP4_3_scaffolds.txt]

zif1	NODE_6_length_278743_cov_4.90094	190264	190527	88	MQVSKIALAIAFYSLGVAAFPMQANCGPTTSRELQNEATSGTEVAVKSGFTPQACNDKLLKCGKCESFTTNSARRYFNHYADCSGKSK	100.000	1.37e-55
zif2	NODE_6_length_278743_cov_4.90094	190264	190524	91	MQVSKIALAIAFYSLGVAAFPMQANCGPTTSRELQNEATSGTEVAVKSGFTPQACNDKL----LKCGKCESFTTNSARRYFNHYADCSGKS	62.637	1.29e-30
AVRPii_zif_3	NODE_858_length_3460_cov_10.9847	1808	1596	71	MQLSKITLAIAFYAVGIAALPTPACRNGNTKGATVRGAKLEARGDDDYLHYCSRCGFGSDDSNAYFNHKCS	71.831	2.01e-20
zif_11	NODE_13_length_252018_cov_4.98075	230956	230720	79	MQFSKITLAIALYAVGTAALPTASRCAGAPGRDVAATRGAKLQAREEDKPTPQYRCDKCQKEFVKGNDFFNHGGRGQCV	96.203	1.18e-47
zif_18	NODE_14_length_250169_cov_4.74981	97165	96881	95	MKISKIVSAAALYSVGIAALPTNYKYTPKCGDKPGINLLSKRSSEISGSAGASTVYQCSKCYGYISKNQYDVAHHQSSCNGNSKLFPTQFEFINI	100.000	4.01e-59
zif_18	NODE_307_length_46531_cov_4.23585	37662	37916	85	MKVSKIVLAIAFYSVGIAALPTRFHCATECGDKTGVNLHFKRSSDSNGSAGAATVYTCSKCYGYHSKNQDNVIAHQAACDGNSTL	65.882	4.15e-31
zif_22	NODE_14_length_250169_cov_4.74981	119175	119441	89	MHFFKTVQIVTMFAVGIMALPTPGYTPTNQNTGDIVARSDTVKGKDVATSTDANKKKRTKDYYWRCANCQAKFSDYESFNKHGNECKSV	100.000	2.13e-57
zif_26	NODE_284_length_50813_cov_4.85372	31990	32235	82	MQTFNIVSLVALFALGATAVPVSSITGVQCCQANHGDLTTFQVQNLVKNHQKRQNYWVCHVCNKQFTIESALQKHKDTVVHP	96.341	4.27e-49
zif_26	NODE_307_length_46531_cov_4.23585	38980	39189	70	FRPGSYSRPWSSTTDVQCFQANPGDLTTTQVRRLFKSHQKRQDYWLYHGCNKQFITSDALQKHIKIVVHP	61.429	2.56e-25
zif_26	NODE_307_length_46531_cov_4.23585	38945	39007	21	MQIFNMVSLVALFALGATAVP	90.476	2.56e-25
zif_29	NODE_130_length_98470_cov_4.94919	71260	70988	91	MQFSTNVQTIGLLAIGTTAIPVSNSFAIQRHDTNHQPSFQDCQNYCSNDRAVENTFYKRSDPRNVMGTWTCKTCQATWTDFDTFIKHRHPA	100.000	6.59e-59
zif_29	NODE_120_length_103043_cov_4.75863	26796	26509	96	MQIFKIIQVIGLLAIGTTALPVSGNSLIQQQDMKHQPSIKECQIHSSKHGNLQAAEKALNKRTRPSTEPPIKTYECTDCNQIFTSGSDHENHSCPG	39.583	2.35e-14
zif_30	NODE_738_length_6441_cov_4.87184	1669	1340	110	MHLKASSILALLVIGANAYPAPGNSAAALVPEPQQPEAPAVAGSTVGAQADIHHPRLEARYGRDEPQIMCGYCGKRFWNKPDLGKHIKLKTSKGGHDGQPYKEHSWNRPT	94.545	1.24e-46
zif_35	NODE_83_length_124337_cov_4.47306	97469	97194	92	MQIFKIVQVLGLLAVGTSALPTPAGVDVDGGQLQARAEGDKVRPPSIKCLTCEQDGFPNVDEYEQHYKQKHPEIVQQVSSPNPHLNKGKKAN	98.913	1.03e-57
