# Supplementary material for: Zinc-finger (ZiF) fold secreted effectors form a functionally diverse family across lineages of the blast fungus Magnaporthe oryzae
Source: PLoS Pathog. 2024 Jun 17;20(6):e1012277. doi: 10.1371/journal.ppat.1012277 (PMC11213319; doi:10.1371/journal.ppat.1012277)
Supplement: S1 Data — Text files with hits for ZiF effectors by TBLAST for each M. oryzae isolate. (ZIP) [file ppat.1012277.s001.zip › tblastn_zif_vs_BTJP4_6_scaffolds.txt]

zif1	NODE_51_length_156948_cov_3.83956	75788	76051	88	MQVSKIALAIAFYSLGVAAFPMQANCGPTTSRELQNEATSGTEVAVKSGFTPQACNDKLLKCGKCESFTTNSARRYFNHYADCSGKSK	100.000	1.37e-55
zif2	NODE_51_length_156948_cov_3.83956	75788	76048	91	MQVSKIALAIAFYSLGVAAFPMQANCGPTTSRELQNEATSGTEVAVKSGFTPQACNDKL----LKCGKCESFTTNSARRYFNHYADCSGKS	62.637	1.29e-30
AVRPii_zif_3	NODE_851_length_3460_cov_7.54238	1808	1596	71	MQLSKITLAIAFYAVGIAALPTPACRNGNTKGATVRGAKLEARGDDDYLHYCSRCGFGSDDSNAYFNHKCS	71.831	2.01e-20
zif_11	NODE_319_length_44988_cov_3.86406	15833	15597	79	MQFSKITLAIALYAVGTAALPTASRCAGAPGRDVAATRGAKLQAREEDKPTPQYRCDKCQKEFVKGNDFFNHGGRGQCV	96.203	1.18e-47
zif_18	NODE_39_length_166128_cov_3.73578	33502	33218	95	MKISKIVSAAALYSVGIAALPTNYKYTPKCGDKPGINLLSKRSSEISGSAGASTVYQCSKCYGYISKNQYDVAHHQSSCNGNSKLFPTQFEFINI	100.000	4.01e-59
zif_18	NODE_44_length_160937_cov_3.7259	92945	93199	85	MKVSKIVLAIAFYSVGIAALPTRFHCATECGDKTGVNLHFKRSSDSNGSAGAATVYTCSKCYGYHSKNQDNVIAHQAACDGNSTL	65.882	4.15e-31
zif_22	NODE_39_length_166128_cov_3.73578	55512	55778	89	MHFFKTVQIVTMFAVGIMALPTPGYTPTNQNTGDIVARSDTVKGKDVATSTDANKKKRTKDYYWRCANCQAKFSDYESFNKHGNECKSV	100.000	2.12e-57
zif_26	NODE_212_length_72131_cov_4.01439	43104	43349	82	MQTFNIVSLVALFALGATAVPVSSITGVQCCQANHGDLTTFQVQNLVKNHQKRQNYWVCHVCNKQFTIESALQKHKDTVVHP	96.341	4.27e-49
zif_26	NODE_44_length_160937_cov_3.7259	94263	94472	70	FRPGSYSRPWSSTTDVQCFQANPGDLTTTQVRRLFKSHQKRQDYWLYHGCNKQFITSDALQKHIKIVVHP	61.429	9.47e-23
zif_29	NODE_58_length_149422_cov_3.92409	63148	62876	91	MQFSTNVQTIGLLAIGTTAIPVSNSFAIQRHDTNHQPSFQDCQNYCSNDRAVENTFYKRSDPRNVMGTWTCKTCQATWTDFDTFIKHRHPA	100.000	6.59e-59
zif_29	NODE_113_length_106368_cov_3.81369	79491	79778	96	MQIFKIIQVIGLLAIGTTALPVSGNSLIQQQDMKHQPSIKECQIHSSKHGNLQAAEKALNKRTRPSTEPPIKTYECTDCNQIFTSGSDHENHSCPG	39.583	2.35e-14
zif_30	NODE_42_length_163637_cov_3.78944	81640	81969	110	MHLKASSILALLVIGANAYPAPGNSAAALVPEPQQPEAPAVAGSTVGAQADIHHPRLEARYGRDEPQIMCGYCGKRFWNKPDLGKHIKLKTSKGGHDGQPYKEHSWNRPT	94.545	1.26e-46
zif_35	NODE_75_length_134333_cov_3.5505	107460	107185	92	MQIFKIVQVLGLLAVGTSALPTPAGVDVDGGQLQARAEGDKVRPPSIKCLTCEQDGFPNVDEYEQHYKQKHPEIVQQVSSPNPHLNKGKKAN	98.913	1.03e-57
