# Supplementary material for: Zinc-finger (ZiF) fold secreted effectors form a functionally diverse family across lineages of the blast fungus Magnaporthe oryzae
Source: PLoS Pathog. 2024 Jun 17;20(6):e1012277. doi: 10.1371/journal.ppat.1012277 (PMC11213319; doi:10.1371/journal.ppat.1012277)
Supplement: S1 Data — Text files with hits for ZiF effectors by TBLAST for each M. oryzae isolate. (ZIP) [file ppat.1012277.s001.zip › tblastn_zif_vs_BTTrp_5_scaffolds.txt]

zif1	NODE_163_length_72360_cov_0.667908	101	247	49	SGTEVAVKSGFTPQACDDKLLKCGKCESFTTNSARRYFNHYADCSGKSK	97.959	3.05e-27
zif1	NODE_575_length_12670_cov_0.685234	12454	12576	41	MQVSKIALAIIAFYSLGVAAFPMQANCGPTTSRELQNGATN	92.683	3.63e-17
zif2	NODE_575_length_12670_cov_0.685234	12454	12576	41	MQVSKIALAIIAFYSLGVAAFPMQANCGPTTSRELQNGATN	87.805	3.08e-16
zif2	NODE_527_length_14709_cov_0.643885	5777	6025	91	IQVSKIILPIAFYSVGIAALPTTINC-ATESGHVQKGL----KAADRTGANLHTKRGGEHTV---YTCSKGYSYKTTNGEFAIAHQAACDG	43.956	3.08e-12
AVRPii_zif_3	NODE_1098_length_2417_cov_1.02352	741	950	70	MQLSKITFAIALYAIGIAALPTPASLNGNTEVATISDVKLEARSDTTYHKCSKCGYGSDDSDAYFNHKCN	100.000	1.19e-33
zif_11	NODE_150_length_79484_cov_0.618966	23819	24055	79	MQFSKITLAIALYALGTAALPTASRCAGAPGRDVAATRGAKLQAREEDKPTPQYRCDKCEKEFVKGNDFFNHGGRGQCV	98.734	1.84e-48
zif_18	NODE_776_length_6714_cov_0.65069	2921	3205	95	MKISKIVSAAALYSAGIAALPTNYKYTPKCGDKPGINLLSKRSSEISGSAGASTVYQCSKCYGYISKNQYDVAHHQSSCNGNSKLFPTQFEFINI	98.947	1.36e-58
zif_18	NODE_632_length_10333_cov_1.55787	8515	8231	95	MKVSKIVLAVAFYSVGIAALPTNFKCATERGDKTGVNLHSKRSSDTNGSAGAATVHTCSKCYSYTSKNQDNVVAHQAACNGNSTLILTKFALKNI	64.211	1.05e-34
zif_18	NODE_527_length_14709_cov_0.643885	5777	6067	104	IQVSKIILPIAFYSVGIAALPTTINCATESGHVQKGLKAADRTGANLHTKRGGE-------HTVYTCSKGYSYKTTNGEFAIAHQAACDGNRTSLLAKF*LLKV	35.577	7.75e-12
zif_22	NODE_824_length_5666_cov_0.698467	1891	1592	100	MHFFKTVQIVTMFAVGIMALPTPGYTPTNQNTGDIVARSDTVKGKDVARSDTVKGKDVATSTDADKKKRTKDYYWRCANCRAKFRDYETFEKHGNECKSV	84.000	1.86e-51
zif_26	NODE_490_length_16322_cov_0.680575	6625	6798	58	QILNTVSLMALFALGATAVPVSPVTRVQCCQRSPGDLTTPQWKKIFTKITRRVTITTC	55.172	3.42e-13
zif_29	NODE_754_length_7226_cov_0.855595	3731	4000	90	MQFSTIVQIIGLLAIGTTALPVSNSFAIQQHDTNHQPSFQECQNYCSNDRAVENTFYKRSDPRNVVGTWACQTCQATWTDFDTFIKHRHP	91.111	1.46e-53
zif_29	NODE_632_length_10333_cov_1.55787	6404	6147	90	MQIFKIIQVIGLLAIGTTALPVSGGSLIQQQDVKHQSSIKDCQDYWPKHGKLQAAEKAFNKRGK----IESYTCTDCGKTWTNKDDFVNH	44.444	1.52e-17
zif_29	NODE_691_length_8806_cov_0.583074	7817	8104	96	MQIFKIIQVIGLLAIGTTALPVSGNSLIQQQDIKHQPSIKECQIHSAKHGNLQAAEKALNKRSRPPNMPPIQTYECTDCNQIFTSGSDHKNHSCPG	40.625	1.77e-15
zif_30	NODE_337_length_31310_cov_0.537112	4859	4530	110	MHLKASSILALLVIGANAYPASANSAAALVPEPQQPEAPAVAGSTVGAQVDIHHPRLEARYGRDEPQIMCGYCGKRFWNKPDLEKHIKLKPSKGGHKGQPYKEHSWNRPT	100.000	1.73e-50
zif_35	NODE_22_length_273552_cov_0.708574	252041	252316	92	MQIFKIVQVLGLLAVGTSALPTPAGVDVDGGQLQARAEGDKVRPPSIKCLTCEQDGFPNVDEYEQHYKQKHPEIVQQVSSPNPHLNKGKKAN	98.913	1.78e-58
zif_35	NODE_289_length_38499_cov_0.67385	874	584	102	MQIFNIVQVLGLLAVGASALPTPANVGAVQPVEGSQLQARS--SNFYSAGWTQYPSANSGYPS-NSASTYYKCNHCGKHTKEESQQKYHQENSH--KGKESN	42.157	2.83e-11
