# Supplementary material for: Zinc-finger (ZiF) fold secreted effectors form a functionally diverse family across lineages of the blast fungus Magnaporthe oryzae
Source: PLoS Pathog. 2024 Jun 17;20(6):e1012277. doi: 10.1371/journal.ppat.1012277 (PMC11213319; doi:10.1371/journal.ppat.1012277)
Supplement: S1 Data — Text files with hits for ZiF effectors by TBLAST for each M. oryzae isolate. (ZIP) [file ppat.1012277.s001.zip › tblastn_zif_vs_BTTrp_6_scaffolds.txt]

zif1	NODE_170_length_72662_cov_11.9695	445	591	49	SGTEVAVKSGFTPQACDDKLLKCGKCESFTTNSARRYFNHYADCSGKSK	97.959	2.71e-27
zif1	NODE_506_length_12815_cov_13.2489	12469	12591	41	MQVSKIALAIIAFYSLGVAAFPMQANCGPTTSRELQNGATN	92.683	2.82e-17
zif2	NODE_506_length_12815_cov_13.2489	12469	12591	41	MQVSKIALAIIAFYSLGVAAFPMQANCGPTTSRELQNGATN	87.805	2.71e-16
zif2	NODE_469_length_15277_cov_15.2625	6034	6282	91	IQVSKIILPIAFYSVGIAALPTTINC-ATESGHVQKGL----KAADRTGANLHTKRGGEHTV---YTCSKGYSYKTTNGEFAIAHQAACDG	43.956	2.74e-12
AVRPii_zif_3	NODE_1480_length_814_cov_13.759	501	292	70	MQLSKITFAIALYAIGIAALPTPASLNGNTEVATISDVKLEARSDTTYHKCSKCGYGSDDSDAYFNHKCN	100.000	1.34e-35
zif_11	NODE_9_length_346312_cov_7.11366	322476	322240	79	MQFSKITLAIALYALGTAALPTASRCAGAPGRDVAATRGAKLQAREEDKPTPQYRCDKCEKEFVKGNDFFNHGGRGQCV	98.734	1.64e-48
zif_18	NODE_752_length_5072_cov_19.5203	1190	1474	95	MKISKIVSAAALYSAGIAALPTNYKYTPKCGDKPGINLLSKRSSEISGSAGASTVYQCSKCYGYISKNQYDVAHHQSSCNGNSKLFPTQFEFINI	98.947	1.20e-58
zif_18	NODE_842_length_3889_cov_19.3365	426	710	95	MKVSKIVLAVAFYSVGIAALPTNFKCATERGDKTGVNLHSKRSSDTNGSAGAATVHTCSKCYSYTSKNQDNVVAHQAACNGNSTLILTKFALKNI	64.211	9.13e-35
zif_18	NODE_469_length_15277_cov_15.2625	6034	6324	104	IQVSKIILPIAFYSVGIAALPTTINCATESGHVQKGLKAADRTGANLHTKRGGE-------HTVYTCSKGYSYKTTNGEFAIAHQAACDGNRTSLLAKF*LLKV	35.577	6.89e-12
zif_22	NODE_706_length_5901_cov_33.9144	3802	4101	100	MHFFKTVQIVTMFAVGIMALPTPGYTPTNQNTGDIVARSDTVKGKDVARSDTVKGKDVATSTDADKKKRTKDYYWRCANCRAKFRDYETFEKHGNECKSV	84.000	1.65e-51
zif_26	NODE_434_length_16948_cov_22.8706	6659	6832	58	QILNTVSLMALFALGATAVPVSPVTRVQCCQRSPGDLTTPQWKKIFTKITRRVTITTC	55.172	3.04e-13
zif_29	NODE_416_length_18305_cov_14.6918	14780	15049	90	MQFSTIVQIIGLLAIGTTALPVSNSFAIQQHDTNHQPSFQECQNYCSNDRAVENTFYKRSDPRNVVGTWACQTCQATWTDFDTFIKHRHP	91.111	1.30e-53
zif_29	NODE_842_length_3889_cov_19.3365	2537	2794	90	MQIFKIIQVIGLLAIGTTALPVSGGSLIQQQDVKHQSSIKDCQDYWPKHGKLQAAEKAFNKRGK----IESYTCTDCGKTWTNKDDFVNH	44.444	1.32e-17
zif_29	NODE_600_length_9123_cov_29.5627	1008	721	96	MQIFKIIQVIGLLAIGTTALPVSGNSLIQQQDIKHQPSIKECQIHSAKHGNLQAAEKALNKRSRPPNMPPIQTYECTDCNQIFTSGSDHKNHSCPG	40.625	1.57e-15
zif_30	NODE_312_length_31353_cov_6.58286	26213	26542	110	MHLKASSILALLVIGANAYPASANSAAALVPEPQQPEAPAVAGSTVGAQVDIHHPRLEARYGRDEPQIMCGYCGKRFWNKPDLEKHIKLKPSKGGHKGQPYKEHSWNRPT	100.000	1.53e-50
zif_35	NODE_123_length_94794_cov_9.53856	73116	73391	92	MQIFKIVQVLGLLAVGTSALPTPAGVDVDGGQLQARAEGDKVRPPSIKCLTCEQDGFPNVDEYEQHYKQKHPEIVQQVSSPNPHLNKGKKAN	98.913	1.58e-58
zif_35	NODE_938_length_2842_cov_45.1066	1136	846	102	MQIFNIVQVLGLLAVGASALPTPANVGAVQPVEGSQLQARS--SNFYSAGWTQYPSANSGYPS-NSASTYYKCNHCGKHTKEESQQKYHQENSH--KGKESN	42.157	2.42e-11
