# Supplementary material for: Zinc-finger (ZiF) fold secreted effectors form a functionally diverse family across lineages of the blast fungus Magnaporthe oryzae
Source: PLoS Pathog. 2024 Jun 17;20(6):e1012277. doi: 10.1371/journal.ppat.1012277 (PMC11213319; doi:10.1371/journal.ppat.1012277)
Supplement: S1 Data — Text files with hits for ZiF effectors by TBLAST for each M. oryzae isolate. (ZIP) [file ppat.1012277.s001.zip › tblastn_zif_vs_CD156_wo_mito_renamed.txt]

zif1	CD156_Cont04	4849589	4849861	91	MQVSKIALTIAFYSLGVAAFPMKANCGPTTSRELQNGITSGTKAAVNHGSNLHTREEEPVEQNLPCGKCGTYTTNDGTLYFRHFSDCDGKS	62.637	1.19e-30
zif2	CD156_Cont04	4849589	4849861	91	MQVSKIALTIAFYSLGVAAFPMKANCGPTTSRELQNGITSGTKAAVNHGSNLHTREEEPVEQNLPCGKCGTYTTNDGTLYFRHFSDCDGKS	100.000	1.41e-58
AVRPii_zif_3	CD156_Cont08	80663	80872	70	MQLSKITFAIALYAIGIAALPTPASLNGNTEVATISDVKLEARSDTTYHKCSKCGYGSDDSDAYFNHKCN	100.000	1.14e-33
AVRPii_zif_3	CD156_Cont08	79720	79511	70	MQLSKITFAIALYAIGIAALPTPASLNGNTEVATISDVKLEARSDTTYHKCSKCGYGSDDSDAYFNHKCN	100.000	1.14e-33
zif_11	CD156_Cont06	3497115	3496879	79	MQFSKITLAIALYAVGTAALPTASRCAGAPGRDVAATRGAKLQAREEDKPTPQYRCDKCQKEFVKGNDFFNHGGRGQCV	96.203	1.18e-47
zif_18	CD156_Cont03	937650	937934	95	MKISKIVSAAALYSVGIAALPTNYKYTPKCGDKPGIKLLSKRSSEVSGSAGASTVYQCSKCYWYVSKNQYDVAHHQSSCNGNSKLFPTQFEFINI	95.789	3.08e-57
zif_22	CD156_Cont03	910985	910719	89	MHFFKTAQILTTLAVSIMALPTPGYTPTNQNTGDIVARSDTLHGIDVATSTGANKQKRSSGTVWTCANCQAKFTDYDSFEKHGKNCKSV	76.404	1.98e-42
zif_29	CD156_Cont04	4665085	4664882	68	MQFSTNVQTIGLLAIATTALPVSNSFAIQQHDTNHQPSFQDCQNYCSNDRAVENTFYKRSDPRNVMGT	95.588	6.20e-40
zif_29	CD156_Cont04	5203545	5203832	104	LQNSAFLSLVHLLSAVCSLCRLSQSLCIPRHNS---PKFCPCQPFQ*LLDYCHPAPSNNTGGSLLLPLHRWHDRPR-----WTCKTCQATWTDFDTFIKHRHPA	41.346	8.97e-13
zif_29	CD156_Cont02	4661335	4661048	96	MQIFKIIQVIGLLAIGTTALPVSGNSLIQQQDMKHQPSIKECQIHSSKHGNLQAAEKALNKRTRPSTEPPIKTYECTDCNQIFTSGSDHENHSCPG	39.583	2.37e-14
zif_30	CD156_Cont06	248521	248192	110	MHLKASSILALLVIGANAYPAPGNSAAALVPEPQQPEAPAVAGSTVGAQADIHHPRLEARYGRDEPQIMCGYCGKRFWNKPDLGKHIKLKTSKGGHDGQPYKEHSWNRPT	94.545	1.27e-46
zif_35	CD156_Cont10	309901	309626	92	MQIFKIVQVLGLLAVGTSALPTPAGVDVDGGQLQARAEGDKVRPPSIKCLTCEQDGFPNVDEYEQHYKQKHPEIVQQVSSPNPHLNKAKKAN	97.826	6.57e-58
