# Supplementary material for: Zinc-finger (ZiF) fold secreted effectors form a functionally diverse family across lineages of the blast fungus Magnaporthe oryzae
Source: PLoS Pathog. 2024 Jun 17;20(6):e1012277. doi: 10.1371/journal.ppat.1012277 (PMC11213319; doi:10.1371/journal.ppat.1012277)
Supplement: S1 Data — Text files with hits for ZiF effectors by TBLAST for each M. oryzae isolate. (ZIP) [file ppat.1012277.s001.zip › tblastn_zif_vs_CHW_GCA_002925285.1_ASM292528v1_genomic.txt]

zif1	PJYU01000235.1	54175	54438	88	MQVSKIALAIAFYSLGVAAFPMQANCGPTTSRELQNGATSGTEVAVKSGFTPQACDDKLLKCGKCESFTTNSARRYFNHYADCSGKSK	97.727	5.05e-54
zif2	PJYU01000235.1	54175	54435	91	MQVSKIALAIAFYSLGVAAFPMQANCGPTTSRELQNGATSGTEVAVKSGFTPQACDDKL----LKCGKCESFTTNSARRYFNHYADCSGKS	63.736	6.54e-32
zif_11	PJYU01000108.1	83754	83518	79	MQFSKITLAIALYAVGTAALPTASRCAGAPGRDVAATRGAKLQAREEDKPTPQYRCDKCQKEFVKGNDFFNHGGRGQCV	96.203	1.09e-47
zif_18	PJYU01000190.1	4547	4344	68	PKCGDKPGIKLLSKRSSEVSGSAGASTVYQCSKCYWYVSKNQYDVAHHQSSCNGNSKLFPTQFEFINI	94.118	1.54e-44
zif_18	PJYU01000190.1	4629	4540	30	MKISKIVSAAALYSVGIAALPTNYKYTPQM	93.333	1.54e-44
zif_18	PJYU01000191.1	4208	4462	85	MKVSKIVLAIAFYSVGIAALPTRFHCATECGDKTGVNLHFKRSSDSNGSAGAATVYTCSKCYGYHSKNQDNVIAHQAACDGNSTL	65.882	3.84e-31
zif_22	PJYU01000190.1	18663	18929	89	MHFFKTAQILTTLAVSIMALPTPGYTPTNQNTGDIVARSDTLHGIDVATSTGANKQKRSSGTVWTCANCQAKFTDYDSFEKHGKNCKSV	76.404	1.82e-42
zif_26	PJYU01000191.1	5526	5735	70	FRPGSYSRPWSSTTDVQCFQANPGDLTTTQVRRLFKSHQKRQDYWLYHGCNKQFITSDALQKHIKIVVHP	61.429	8.75e-23
zif_26	PJYU01000350.1	17974	18147	58	QILNTVSLMALFALGATAVPVSPVTRVQCCQRSPGDLTTPQWKKIFTKITRRVTITTC	55.172	2.96e-13
zif_29	PJYU01000089.1	105945	105673	91	MQFSTNVQTIGLLAIGTTALPVSNSFAIQQHDTNHQPSFQDCQNYCSNDRAVENTFYKRSDPRKVVGTWTCKSCQATWTDFDTFIKHRHPA	94.505	2.15e-56
zif_29	PJYU01000013.1	220952	220665	96	MQIFKIIQVIGLLAIGTTALPVSGNSLIQQQDMKHQPSIKECQIHSSKHGNLQAAEKALNKRTRPSTEPPIKTYECTDCNQIFTSGSDHENHSCPG	39.583	2.17e-14
zif_30	PJYU01000048.1	91987	92316	110	MHLKASSILALLVIGANAYPAPGNSAAALVPEPQQPEAPAVAGSTVGAQADIHHPRLEARYGRDEPQIMCGYCGKRFWNKPDLGKHIKLKTSKGGHDGQPYKEHSWNRPT	94.545	1.17e-46
zif_35	PJYU01000044.1	180799	181074	92	MQIFKIVQVLGLLAVGTSALPTPAGVDVDGGQLQARAEGDKVRPPSIKCLTCEQDGFPNVDEYEQHYKQKHPEIVQQVSSPNPHLNKGKKAN	98.913	9.52e-58
