# Supplementary material for: Zinc-finger (ZiF) fold secreted effectors form a functionally diverse family across lineages of the blast fungus Magnaporthe oryzae
Source: PLoS Pathog. 2024 Jun 17;20(6):e1012277. doi: 10.1371/journal.ppat.1012277 (PMC11213319; doi:10.1371/journal.ppat.1012277)
Supplement: S1 Data — Text files with hits for ZiF effectors by TBLAST for each M. oryzae isolate. (ZIP) [file ppat.1012277.s001.zip › tblastn_zif_vs_dig41-scaffolds_o500_3970.txt]

zif1	mgdig41_112085	3958	3701	87	MQLSKVVLAVAFYSVGIAAVPTRAKCTPVGSRSLQNTVTSNSGVEVNNGLRLKARGEDHYIQCGKCHQ-TFASVSGYLWHYTNCNGK	47.126	4.96e-19
zif2	mgdig41_112085	3958	3701	91	MQLSKVVLAVAFYSVGIAAVPTRAKCTPVGSRSLQNTVTSNSGVEVNNGLRLKARGEDHYIQ---CGKCHQTFASVSGYLW--HYTNCNGK	45.055	1.11e-18
AVRPii_zif_3	mgdig41_106482	843	1046	69	MQFSKIILAIAIYTAGTEALPTPVP-KCNGEVATNSNGKLNTRSTETFYYCSKCGFGTNKGSEYFSHKC	53.623	1.29e-11
zif_22	mgdig41_109648	5599	5859	87	MHFFKTISQILTMFAVGTMALPTPCNIATAHNTGDIVARSDTLYNANVEASTGAKDKQKRQVTEWYCTTCHNTFYKFSDFRRHNKTC	50.575	4.28e-22
zif_22	mgdig41_110475	19533	19357	59	MHFFKTTTQVLTMFAVGIMALPTPCNIATTQKTRDIVARADNPHGINVETSTGAKRKNK	61.017	9.70e-17
zif_22	mgdig41_110475	19366	19268	33	KKQKSGGHYWGCGICGQKFKSYDEWEKHCLNCK	39.394	9.70e-17
zif_26	mgdig41_108795	752	507	82	MQIFNMVSLVALFALGATAVPVSSITGVQCCQANHGDLTTPQAQSLFKSHQKRQDYWVCHACNKQFKTSAALQKHKDTVVHP	85.366	2.26e-44
zif_26	mgdig41_112476	6197	5952	82	MQVINMLSFAVLFALRATAVPMPLTTGVQCSHTKPEGLTIPQVETLYKSHQKRQTYWLCRACNEQFKTRAQLQRHKDTVVHP	59.756	1.84e-28
