# Supplementary material for: Zinc-finger (ZiF) fold secreted effectors form a functionally diverse family across lineages of the blast fungus Magnaporthe oryzae
Source: PLoS Pathog. 2024 Jun 17;20(6):e1012277. doi: 10.1371/journal.ppat.1012277 (PMC11213319; doi:10.1371/journal.ppat.1012277)
Supplement: S1 Data — Text files with hits for ZiF effectors by TBLAST for each M. oryzae isolate. (ZIP) [file ppat.1012277.s001.zip › tblastn_zif_vs_DS0505_GCA_001548815.1_ASM154881v1_genomic.txt]

zif1	LOEM01001943.1	59	316	87	MQLSKVVLAVAFYSVGIAAVPTRAKCTPVGSRSLQNTVTSNSGVEVNNGLRLKARGEDHYIQCGKCHQ-TFASVSGYLWHYTNCNGK	47.126	5.15e-20
zif2	LOEM01001943.1	59	316	91	MQLSKVVLAVAFYSVGIAAVPTRAKCTPVGSRSLQNTVTSNSGVEVNNGLRLKARGEDHYIQ---CGKCHQTFASVSGYLW--HYTNCNGK	45.055	1.16e-19
AVRPii_zif_3	LOEM01000305.1	27854	27651	69	MQFSKIILAIAIYTAGTEALPTPVP-KCNGEVATNSNGKLNTRSTETFYYCSKCGFGTNKGSEYFSHKC	53.623	1.32e-11
zif_22	LOEM01000091.1	3557	3297	87	MHFFKTISQILTMFAVGTMALPTPCNIATAHNTGDIVARSDTLYNANVEASTGAKDKQKRQVTEWYCTTCHNTFYKFSDFRRHNKTC	50.575	4.42e-22
zif_22	LOEM01000496.1	125489	125650	54	MHFFKTTTQVLTMFAVGIMALPTPCNIATTQKTRDIVARADNPHGINVETSTGA	64.815	2.06e-17
zif_22	LOEM01000496.1	125658	125756	33	KKKKSSGHYWKCGICLKKFKSYDEWDKHCFNCK	42.424	2.06e-17
zif_26	LOEM01000848.1	6875	6630	82	MQIFNMVSLVALFALGATAVPVSSITGVQCCQANHGDLTTPQAQSLFKSHQKRQDYWVCHACNKQFKTSAALQKHKDTVVHP	85.366	2.92e-43
zif_26	LOEM01000366.1	33802	33557	82	MQVINMLSFAVLFALRATAVPMPLTTGVQCSHTKPEGLTIPQVETLYKSHQKRQTYWLCRACNEQFKTRAQLQRHKDTVVHP	59.756	1.90e-28
