# Supplementary material for: Zinc-finger (ZiF) fold secreted effectors form a functionally diverse family across lineages of the blast fungus Magnaporthe oryzae
Source: PLoS Pathog. 2024 Jun 17;20(6):e1012277. doi: 10.1371/journal.ppat.1012277 (PMC11213319; doi:10.1371/journal.ppat.1012277)
Supplement: S1 Data — Text files with hits for ZiF effectors by TBLAST for each M. oryzae isolate. (ZIP) [file ppat.1012277.s001.zip › tblastn_zif_vs_DS9461_GCA_001548795.1_DS9461_genomic.txt]

zif1	LOFB01001846.1	590	333	88	MQLSKVVLAVAFYSVGIAAVPTRAKCPPVASRSLQNTVTSNSGVEVNHGLGLKARGEDHYIQCGKCDQTFATVS--QYMGHRPDCKGK	47.727	6.19e-20
zif2	LOFB01001846.1	590	333	91	MQLSKVVLAVAFYSVGIAAVPTRAKCPPVASRSLQNTVTSNSGVEVNHGLGLKARGE---DHYIQCGKCDQTFATV--SQYMGHRPDCKGK	46.154	9.25e-20
AVRPii_zif_3	LOFB01000987.1	27856	27653	69	MQFSKIILAIAIYTAGTEALPTPVP-KCNGEVATNSNGKLNTRSTETFYYCSKCGFGTNKGSEYFSHKC	53.623	1.32e-11
zif_22	LOFB01000337.1	13800	13534	89	MHFFKTTTQVLTMFAVGIMALPTPCNIATTQKTRDIVARADNPHGINVETSTGAKRKNKKSGGHYWGCGICGQKFKSYDEWEKHCLNCK	53.933	3.65e-23
zif_22	LOFB01000067.1	31096	31356	87	MHFFKTISQILTMFAVGTMALPTPCNIATAHNTGDIVARSDTLYNANVEASTGAKDKQKRQVTEWYCTTCHNTFYKFSDFRRHNKTC	50.575	4.40e-22
zif_26	LOFB01000935.1	4144	4389	82	MQVINMLSFAVLFALRATAVPMPLTTGVQCSHTKPEGLTIPQVETLYKSHQKRQTYWLCRACNEQFKTRAQLQRHKDTVVHP	59.756	1.90e-28
