# Supplementary material for: Zinc-finger (ZiF) fold secreted effectors form a functionally diverse family across lineages of the blast fungus Magnaporthe oryzae
Source: PLoS Pathog. 2024 Jun 17;20(6):e1012277. doi: 10.1371/journal.ppat.1012277 (PMC11213319; doi:10.1371/journal.ppat.1012277)
Supplement: S1 Data — Text files with hits for ZiF effectors by TBLAST for each M. oryzae isolate. (ZIP) [file ppat.1012277.s001.zip › tblastn_zif_vs_DsLIZ_GCA_002925245.1_ASM292524v1_genomic.txt]

zif1	PJYT01001615.1	7029	6793	80	LAVAFYSVGIAAVPTRAKCTPVGSRSLQNTVTSNSGVEVNNGLRLKARGEDHYIQCGKCHQ-TFASVSGYLWHYTNCNGK	46.250	1.23e-15
zif1	PJYT01000990.1	8977	8741	80	LAVAFYSVGIAAVPTRAKCTPVGSRSLQNTVTSNSGVEVNNGLRLKARGEDHYIQCGKCHQ-TFASVSGYLWHYTNCNGK	46.250	1.24e-15
zif2	PJYT01001615.1	7029	6793	84	LAVAFYSVGIAAVPTRAKCTPVGSRSLQNTVTSNSGVEVNNGLRLKARGEDHYIQ---CGKCHQTFASVSG--YLWHYTNCNGK	44.048	2.05e-15
zif2	PJYT01000990.1	8977	8741	84	LAVAFYSVGIAAVPTRAKCTPVGSRSLQNTVTSNSGVEVNNGLRLKARGEDHYIQ---CGKCHQTFASVSG--YLWHYTNCNGK	44.048	2.06e-15
AVRPii_zif_3	PJYT01000499.1	900	1103	69	MQFSKIILAIAIYTAGTEALPTPVP-KCNGEVATNSNGKLNTRSTETFYYCSKCGFGTNKGSEYFSHKC	53.623	1.45e-11
zif_22	PJYT01000128.1	58158	58418	87	MHFFKTISQILTMFAVGTMALPTPCNIATAHNTGDIVARSDTLYNANVEASTGAKDKQKRQVTEWYCTTCHNTFYKFSDFRRHNKTC	50.575	4.86e-22
zif_26	PJYT01000228.1	31554	31799	82	MQIFNMVSLVALFALGATAVPVSSVTGVQCCQANHGDLTTPQAQSLYKSHQKRQDYWVCHACNKQFKTSAALQKHKDTVVHP	84.146	8.91e-43
zif_26	PJYT01000198.1	46635	46880	82	MQVINMLSFAVLFALRATAVPMPLTTGVQCSHTKPEGLTIPQVETLYKSHQKRQTYWLCRACNEQFKTRAQLQRHKDTVVHP	59.756	2.09e-28
