# Supplementary material for: Zinc-finger (ZiF) fold secreted effectors form a functionally diverse family across lineages of the blast fungus Magnaporthe oryzae
Source: PLoS Pathog. 2024 Jun 17;20(6):e1012277. doi: 10.1371/journal.ppat.1012277 (PMC11213319; doi:10.1371/journal.ppat.1012277)
Supplement: S1 Data — Text files with hits for ZiF effectors by TBLAST for each M. oryzae isolate. (ZIP) [file ppat.1012277.s001.zip › tblastn_zif_vs_EI9411_GCA_001548775.1_EI9411_genomic.txt]

zif1	LOFC01000594.1	1801	2073	91	MQVSKIALTIAFYSLGVAAFPIKANCGPTTSRELQNGITSGTKAAVNHGSNLHTREEEPVEQNLTCGKCGTYTTNDGTLYFRHYSDCDGKS	62.637	8.48e-31
zif2	LOFC01000594.1	1801	2073	91	MQVSKIALTIAFYSLGVAAFPIKANCGPTTSRELQNGITSGTKAAVNHGSNLHTREEEPVEQNLTCGKCGTYTTNDGTLYFRHYSDCDGKS	96.703	1.33e-56
zif_11	LOFC01000207.1	12160	11924	79	MQFSKITLAIALYAVGTAALPTASRCAGAPGRDVAATRGAKLQAREEDKPTPQYRCDKCQKEFVKGNDFFNHGGRGQCV	96.203	1.09e-47
zif_18	LOFC01000607.1	4058	3855	68	PKCGDKPGIKLLSKRSSEVSGSAGASTVYQCSKCYWYVSKNQYDVAHHQSSCNGNSKLFPTQFEFINI	94.118	1.54e-44
zif_18	LOFC01000607.1	4140	4051	30	MKISKIVSAAALYSVGIAALPTNYKYTPQM	93.333	1.54e-44
zif_18	LOFC01000142.1	1542	1288	85	MKVSKIVLAIAFYSVGIAALPTRFHCATECGDKTGVNLHFKRSSDSNGSAGAATVYTCSKCYGYHSKNQDNVIAHQAACDGNSTL	65.882	3.79e-31
zif_22	LOFC01000607.1	18173	18439	89	MHFFKTVQIVTMFAVGIMALPTPGYTPTNQNTGDIVARSDTVKGKDVATSTDADKKKRTKDYYWRCANCRAKFRDYETFEKHGNECKSV	94.382	3.08e-54
zif_26	LOFC01000337.1	19630	19875	82	MQIFNMVSLVALFALGATAVPVSSITGVQCCQANHGDLTTPQAQSLFKSHQKRQDYWVCHACNKQFKTSAALQKHKDTVVHP	85.366	3.16e-43
zif_26	LOFC01000142.1	224	15	70	FRPGSYSRPWSLTTDVQCFQANPGDLTTTQVRRLFKSHQKRQDYWLYHGCNKQFITLDALQKHIKIVVHP	62.857	1.24e-25
zif_26	LOFC01000142.1	259	197	21	MQIFNMVSLVALFALGATAVP	90.476	1.24e-25
zif_29	LOFC01001075.1	556	828	91	MQFSTNVQTIGLLAIATTALPVSNSFAIQQHDTNHQPSFQDCQNYCSNDRAVENTFYKRSDPRNVMGTWTCKTCQATWTDFDTFIKHRHPA	96.703	2.39e-57
zif_29	LOFC01000874.1	4499	4786	96	MQIFKIIQVIGLLAIGTTALPVSGNSLIQQQDMKHQPSIKECQIHSSKHGNLQAAEKALNKRTRPSTEPPIKTYECTDCNQIFTSGSDHENHSCPG	39.583	2.16e-14
zif_30	LOFC01000718.1	19788	19459	110	MHLKASSILALLVIGANAYPASANSAAALVPEPQQPEAPAVAGSTVGAQVDIHHPRLEARYGRDEPQIMCGYCGKRFWNKPDLEKHIKLKPSK*GHKGQPYKEHSWIRPT	98.182	4.79e-48
zif_35	LOFC01000623.1	51089	51364	92	MQIFKIVQVLGLLAVGTSALPTPAGVDVDGGQLQARAEGDKVRPPSIKCLTCEQDGFPNVDEYEQHYKQKHPEIVQQVSSPNPHLNKAKKAN	97.826	6.02e-58
