# Supplementary material for: Zinc-finger (ZiF) fold secreted effectors form a functionally diverse family across lineages of the blast fungus Magnaporthe oryzae
Source: PLoS Pathog. 2024 Jun 17;20(6):e1012277. doi: 10.1371/journal.ppat.1012277 (PMC11213319; doi:10.1371/journal.ppat.1012277)
Supplement: S1 Data — Text files with hits for ZiF effectors by TBLAST for each M. oryzae isolate. (ZIP) [file ppat.1012277.s001.zip › tblastn_zif_vs_FH_GCA_002925225.1_ASM292522v1_genomic.txt]

zif1	PJYS01000218.1	40857	40594	88	MQVSKIALAIAFYSLGVAAFPMQANCGPTTSRELQNGATSGTEVAVKSGFTPQACDDKLLKCGKCESFTTNSARRYFNHYADCSGKSK	97.727	5.37e-54
zif2	PJYS01000218.1	40857	40597	91	MQVSKIALAIAFYSLGVAAFPMQANCGPTTSRELQNGATSGTEVAVKSGFTPQACDDKL----LKCGKCESFTTNSARRYFNHYADCSGKS	63.736	6.95e-32
AVRPii_zif_3	PJYS01000839.1	8126	7914	71	MQLSKITLAIAFYAVGIAALPTPACRNGNTKGATVRGAKLEARGDDDYLHYCSRCGFGSDDSNAYFNHKCS	71.831	2.00e-20
zif_11	PJYS01000166.1	65825	65589	79	MQFSKITLAIALYAVGTAALPTASRCAGAPGRDVAATRGAKLQAREEDKPTPQYRCDKCQKEFVKGNDFFNHGGRGQCV	96.203	1.16e-47
zif_18	PJYS01000096.1	90335	90538	68	PKCGDKPGIKLLSKRSSEVSGSAGASTVYQCSKCYWYVSKNQYDVAHHQSSCNGNSKLFPTQFEFINI	94.118	1.63e-44
zif_18	PJYS01000096.1	90253	90342	30	MKISKIVSAAALYSVGIAALPTNYKYTPQM	93.333	1.63e-44
zif_18	PJYS01000006.1	182834	182580	85	MKVSKIVLAIAFYSVGIAALPTRFHCATECGDKTGVNLHFKRSSDSNGSAGAATVYTCSKCYGYHSKNQDNVIAHQAACDGNSTL	65.882	4.08e-31
zif_22	PJYS01000096.1	76220	75954	89	MHFFKTAQILTTLAVSIMALPTPGYTPTNQNTGDIVARSDTLHGIDVATSTGANKQKRSSGTVWTCANCQAKFTDYDSFEKHGKNCKSV	76.404	1.94e-42
zif_26	PJYS01000739.1	7720	7475	82	MQTFNIVSLVALFALGATAVPVSSITGVQCCQANHGDLTTFQVQNLVKNHQKRQDYWVCHACNKQFTTESALQKHKDTVVHP	97.561	7.16e-50
zif_26	PJYS01000006.1	181516	181307	70	FRPGSYSRPWSSTTDVQCFQANPGDLTTTQVRRLFKSHQKRQDYWLYHGCNKQFITSDALQKHIKIVVHP	61.429	2.46e-25
zif_26	PJYS01000006.1	181551	181489	21	MQIFNMVSLVALFALGATAVP	90.476	2.46e-25
zif_26	PJYS01000053.1	79980	79807	58	QILNTVSLMALFALGATAVPVSPVTRVQCCQRSPGDLTTPQWKKIFTKITRRVTITTC	55.172	3.15e-13
zif_29	PJYS01000077.1	86509	86237	91	MQFSTNVQTIGLLAIGTTALPVSNSFAIQQHDTNHQPSFQDCQNYCSNDRAVENTFYKRSDPRKVVGTWTCKSCQATWTDFDTFIKHRHPA	94.505	2.29e-56
zif_29	PJYS01000628.1	18546	18833	96	MQIFKIIQVIGLLAIGTTALPVSGNSLIQQQDMKHQPSIKECQIHSSKHGNLQAAEKALNKRTRPSTEPPIKTYECTDCNQIFTSGSDHENHSCPG	39.583	2.30e-14
zif_30	PJYS01000160.1	33402	33073	110	MHLKASSILALLVIGANAYPAPGNSAAALVPEPQQPEAPAVAGSTVGAQADIHHPRLEARYGRDEPQIMCGYCGKRFWNKPDLGKHIKLKTSKGGHDGQPYKEHSWNRPT	94.545	1.24e-46
zif_35	PJYS01000495.1	29098	28823	92	MQIFKIVQVLGLLAVGTSALPTPAGVDVDGGQLQARAEGDKVRPPSIKCLTCEQDGFPNVDEYEQHYKQKHPEIVQQVSSPNPHLNKGKKAN	98.913	4.65e-58
