# Supplementary material for: Zinc-finger (ZiF) fold secreted effectors form a functionally diverse family across lineages of the blast fungus Magnaporthe oryzae
Source: PLoS Pathog. 2024 Jun 17;20(6):e1012277. doi: 10.1371/journal.ppat.1012277 (PMC11213319; doi:10.1371/journal.ppat.1012277)
Supplement: S1 Data — Text files with hits for ZiF effectors by TBLAST for each M. oryzae isolate. (ZIP) [file ppat.1012277.s001.zip › tblastn_zif_vs_FR13_wo_mito_renamed.txt]

zif1	FR13_Cont04	5159405	5159214	64	MQVSKIALAIAFYSLSVAAFPIRANCGPTTSRELQNGVTSGTEVAVKHGFKLQAREDKLFKCGK	82.812	7.69e-29
zif2	FR13_Cont04	5159405	5159214	68	MQVSKIALAIAFYSLSVAAFPIRANCGPTTSRELQNGVTSGTEVAVKHGFKLQAREDKLFK----CGK	69.118	3.52e-25
zif2	FR13_Cont08	728325	728077	91	IQVSKIILPIAFYSVGIAALPTTINC-ATESGHVQKGL----KAADRTGANLHTKRGGEHTV---YTCSKGYSYKTTNGEFAIAHQAACDG	43.956	3.08e-12
AVRPii_zif_3	FR13_Cont19	62596	62802	69	MQLSKITFAIALYAVGIAALPTPACLNGNTEVATISDVKLGPRSDKTYYYCSKCGFGSNDSDTYFNHKC	85.507	3.08e-26
AVRPii_zif_3	FR13_Cont19	13507	13301	69	MQLSKITFAIALYAVGIAALPTPACLNGNTEVATISDVKLGPRSDKTYYYCSKCGFGSNDSDTYFNHKC	85.507	3.08e-26
AVRPii_zif_3	FR13_Cont05	4275969	4276175	69	MQLSKITFAIALYAVGIAALPTPACLNGNTEVATISDVKLGPRSDKTYYYCSKCGFGSNDSDTYFNHKC	85.507	3.08e-26
zif_11	FR13_Cont06	473927	473691	79	MQFSKITLAIVLYALGTAALPTASRCAGAPGRDVAATRGAKLQAREEDKPTPQYRCDKCEKEFVKGNDFFNHGGRGQCV	100.000	4.57e-49
zif_18	FR13_Cont07	195689	195540	50	TKIVLAIAFYSVGIAALPTNFHCATECGDKTGVNLHFKRSSNANGSTGAA	62.000	3.89e-12
zif_18	FR13_Cont08	728325	728035	104	IQVSKIILPIAFYSVGIAALPTTINCATESGHVQKGLKAADRTGANLHTKRGGE-------HTVYTCSKGYSYKTTNGEFAIAHQAACDGNRTSLLAKF*LLKV	35.577	7.77e-12
zif_22	FR13_Cont11	280721	280987	89	MHFFKTVQIVTMFAVGIMALPTPGYTPTNQNTGDIVARSDTVKGKDVATSTDANKKKRTKDYYWRCANCQAKFSDYESFNKHGNECKSV	100.000	2.26e-57
zif_26	FR13_Cont09	41218	41463	82	MQTFNIVSLVALFALGATAVPVSLITGVQCCQANHGDLTTFQVQNLVKNHQKRQNYWVCHACNKQFTTESALQKHKDTVVHP	100.000	3.88e-51
zif_26	FR13_Cont09	759306	759479	58	QILNTVSLMALFALGATAVPVSPVTRVQCCQRSPGDLTTPQWKKIFTKITRRVTITTC	55.172	3.41e-13
zif_26	FR13_Cont15	163312	163557	82	MQTFNIVSLVALFALGATAVPVSSITGVQCCQANHGDLTTFQVQNLVKNHQKRQNYWVCHACNKQFTTESALQKHKDTVVHP	98.780	2.38e-50
zif_26	FR13_Cont23	40911	41063	51	KANHGDLTTFQVQNLVKNHQKRQNYWVCHACNKQFTTESALQKHKDTVVHP	98.039	1.09e-37
zif_26	FR13_Cont23	40816	40932	39	MQTFNIVSLVALFALGATAVPVSSITGVQCCQKQTMEIS	79.487	1.09e-37
zif_30	FR13_Cont06	3825022	3824693	110	MHLKASSILALLVIGANAYPASANSAAALVPEPQQPEAPAVAGSTVGAQVDIHHPRLEARYGRDEPQIMCGYCGKRFWNKPDLEKHIKLKPSKGGHKGQPYKEHSWNRPT	100.000	1.72e-50
zif_35	FR13_Cont03	5856709	5856984	92	MQIFKIVQVLGLLAVGTSALPTPAGVDVDGGQLQARAEGDKVRPPSIKCLTCEQGGFPNVDEYEQHYKQKHPEIVQQVSSPNPHLNKGKKAN	100.000	5.47e-59
zif_35	FR13_Cont06	874653	874946	102	MQIFNIVQVLGLLAVGASALPTPANVGAVQPVEGSQLQARS--SNFYSAGWTQYPSANSGYPSNSASTYYYKCNHCGKHTKEESQQKYHQENSH--KGKESN	42.157	3.68e-12
