# Supplementary material for: Zinc-finger (ZiF) fold secreted effectors form a functionally diverse family across lineages of the blast fungus Magnaporthe oryzae
Source: PLoS Pathog. 2024 Jun 17;20(6):e1012277. doi: 10.1371/journal.ppat.1012277 (PMC11213319; doi:10.1371/journal.ppat.1012277)
Supplement: S1 Data — Text files with hits for ZiF effectors by TBLAST for each M. oryzae isolate. (ZIP) [file ppat.1012277.s001.zip › tblastn_zif_vs_G17_GCA_002925205.1_ASM292520v1_genomic.txt]

zif1	PJYQ01000173.1	873	1145	91	MQVSKIALTIAFYSLGVAAFPMKANCGPTTSRELQNGITSGTKAAVNHGSNLHTREEEPVEQILTCGKCGTYTTNDGTLYFRHHGDCDGKS	62.637	1.67e-31
zif1	PJYQ01000493.1	20640	20888	88	MQISKIVLAVAFYSVGIAALPTTINC-PTECGHVQN----GLKAADKTGVNLHTKRSGAVTVYTCAKCYSYTSKNEDNVIAHQAACDG	39.773	3.19e-11
zif2	PJYQ01000173.1	873	1145	91	MQVSKIALTIAFYSLGVAAFPMKANCGPTTSRELQNGITSGTKAAVNHGSNLHTREEEPVEQILTCGKCGTYTTNDGTLYFRHHGDCDGKS	95.604	9.57e-55
zif2	PJYQ01000493.1	20640	20888	89	MQISKIVLAVAFYSVGIAALPTTINC-PTECGHVQNGL----KAADKTGVNLHTKRSGAVTV-YTCAKCYSYTSKNEDNVIAHQAACDG	43.820	1.85e-14
zif_11	PJYQ01000274.1	6542	6778	79	MQFSKITLAIALYAVGTAALPTASRCAGAPGRDVAATRGAKLQAREEDKPTPQYRCDKCQKEFVKGNDFFNHGGRGQCV	96.203	1.13e-47
zif_18	PJYQ01000790.1	5917	5633	95	MKISKIVSAIALYSVGIAALPTNY*YITECGDKTGVNLHSKRSSNVSGSAGANTVYICHKCYWYNHKD*YTVADHMSKCNGNSELFPT*FEFISI	73.684	3.46e-39
zif_18	PJYQ01000493.1	20640	20930	104	MQISKIVLAVAFYSVGIAALPTTINCPTECGHVQNGLKAADKTGVNLHTKRS-------GAVTVYTCAKCYSYTSKNEDNVIAHQAACDGNRTLLLARF*LLKV	47.115	3.19e-22
zif_22	PJYQ01000211.1	49258	48992	89	MHFFKTVQIVTMFAVGIMALPTPGYTPTNQNTGDIVARSDTVKGKDVATSTDANKQKRTKDYYWRCANCRTKFTDYDSFQKHGNECKSV	93.258	9.09e-54
zif_29	PJYQ01000107.1	87443	87171	91	MQFSTNVQTIGLLAIATTALPVSNSFAIQQHDTNHQPSFQDCQNYCSNDRAVENTFYKRSDPRNVMGTWTCKTCQATWTDFDTFIKHRHPA	96.703	2.53e-57
zif_29	PJYQ01000002.1	307906	307619	96	MQIFKIIQVIGLLAIGTTALPVSGNSLIQQQDMKHQPSIKECQIHSSKHGNLQAAEKALNKRTRPSTEPPIKTYECTDCNQIFTSGSDHENHSCPG	39.583	2.26e-14
zif_30	PJYQ01000073.1	28284	28613	110	MHLKASSILALLVIGANAYPASANSAAALVPEPQQPEAPAVAGSTVGAQADIHHPRLEARYGRDEPQIMCGYCGKRFWNKPDLGKHIKLKTSKGGHDGQPYKEHSWNRPT	96.364	3.04e-47
zif_35	PJYQ01000066.1	130252	130527	92	MQIFKIVQVLGLLAVGTSALPTPAGVDVDGGQLQARAEGDKVRPPSIKCLTCEQDGFPNVDEYEQHYKQKHPEIVQQVSSPNPHLNKGKKAN	98.913	3.41e-58
