# Supplementary material for: Zinc-finger (ZiF) fold secreted effectors form a functionally diverse family across lineages of the blast fungus Magnaporthe oryzae
Source: PLoS Pathog. 2024 Jun 17;20(6):e1012277. doi: 10.1371/journal.ppat.1012277 (PMC11213319; doi:10.1371/journal.ppat.1012277)
Supplement: S1 Data — Text files with hits for ZiF effectors by TBLAST for each M. oryzae isolate. (ZIP) [file ppat.1012277.s001.zip › tblastn_zif_vs_G22_GCA_002925165.1_ASM292516v1_genomic.txt]

zif1	PJYP01000742.1	5683	5955	91	MQVSKIALTIAFYSLGVAAFPMKANCGPTTSRELQNGITSGTKAAVNHGSNLHTREEEPVEQNLPCGKCGTYTTNDGTLYFRHFSDCDGKS	62.637	1.11e-30
zif2	PJYP01000742.1	5683	5955	91	MQVSKIALTIAFYSLGVAAFPMKANCGPTTSRELQNGITSGTKAAVNHGSNLHTREEEPVEQNLPCGKCGTYTTNDGTLYFRHFSDCDGKS	100.000	1.32e-58
zif_11	PJYP01000302.1	29000	29236	79	MQFSKITLAIALYAVGTAALPTASRCAGAPGRDVAATRGAKLQAREEDKPTPQYRCDKCQKEFVKGNDFFNHGGRGQCV	96.203	1.12e-47
zif_18	PJYP01000353.1	30339	30542	68	PKCGDKPGIKLLSKRSSEVSGSAGASTVYQCSKCYWYVSKNQYDVAHHQSSCNGNSKLFPTQFEFINI	94.118	1.58e-44
zif_18	PJYP01000353.1	30257	30346	30	MKISKIVSAAALYSVGIAALPTNYKYTPQM	93.333	1.58e-44
zif_18	PJYP01000683.1	9079	9333	85	MKVSKIVLAIAFYSVGIAALPTRFHCATECGDKTGVNLHFKRSSDSNGSAGAATVYTCSKCYGYHSKNQDNVIAHQAACDGNSTL	65.882	3.90e-31
zif_22	PJYP01000353.1	16224	15958	89	MHFFKTVQIVTMFAVGIMALPTPGYTPTNQNTGDIVARSDTVKGKDVATSTDADKKKRTKDYYWRCANCRAKFRDYETFEKHGNECKSV	94.382	3.17e-54
zif_26	PJYP01000837.1	6037	6282	82	MQIFNMVSLVALFALGATAVPVSSITGVQCCQANHGDLTTPQAQSLFKSHQKRQDYWVCHACNKQFKTSAALQKHKDTVVHP	85.366	3.23e-43
zif_26	PJYP01000683.1	10397	10606	70	FRPGSYSRPWSLTTDVQCFQANPGDLTTTQVRRLFKSHQKRQDYWLYHGCNKQFITLDALQKHIKIVVHP	62.857	1.27e-25
zif_26	PJYP01000683.1	10362	10424	21	MQIFNMVSLVALFALGATAVP	90.476	1.27e-25
zif_29	PJYP01001090.1	2147	2419	91	MQFSTNVQTIGLLAIATTALPVSNSFAIQQHDTNHQPSFQDCQNYCSNDRAVENTFYKRSDPRNVMGTWTCKTCQATWTDFDTFIKHRHPA	96.703	1.41e-57
zif_29	PJYP01000392.1	12513	12800	96	MQIFKIIQVIGLLAIGTTALPVSGNSLIQQQDMKHQPSIKECQIHSSKHGNLQAAEKALNKRTRPSTEPPIKTYECTDCNQIFTSGSDHENHSCPG	39.583	2.22e-14
zif_30	PJYP01000435.1	20788	20459	110	MHLKASSILALLVIGANAYPASANSAAALVPEPQQPEAPAVAGSTVGAQVDIHHPRLEARYGRDEPQIMCGYCGKRFWNKPDLEKHIKLKPSKGGHKGQPYKEHSWNRPT	100.000	9.05e-51
zif_35	PJYP01000198.1	51560	51835	92	MQIFKIVQVLGLLAVGTSALPTPAGVDVDGGQLQARAEGDKVRPPSIKCLTCEQDGFPNVDEYEQHYKQKHPEIVQQVSSPNPHLNKAKKAN	97.826	6.19e-58
