# Supplementary material for: Zinc-finger (ZiF) fold secreted effectors form a functionally diverse family across lineages of the blast fungus Magnaporthe oryzae
Source: PLoS Pathog. 2024 Jun 17;20(6):e1012277. doi: 10.1371/journal.ppat.1012277 (PMC11213319; doi:10.1371/journal.ppat.1012277)
Supplement: S1 Data — Text files with hits for ZiF effectors by TBLAST for each M. oryzae isolate. (ZIP) [file ppat.1012277.s001.zip › tblastn_zif_vs_gfsi-scaffolds_o500_1910.txt]

zif1	mogfsi_121495	1124	948	59	GPTTSRELQNGVTSGTEVAVKHGFKLQAREDKLFKCGKCDSFTTDSADEYFRHHGSCSG	72.881	7.91e-22
zif1	mogfsi_121581	14459	14548	30	MQVSKIALAIAFYSLGVAAFPIRANCGPTT	93.333	2.41e-12
zif2	mogfsi_121495	1124	948	63	GPTTSRELQNGVTSGTEVAVKHGFKLQAREDKL----FKCGKCDSFTTDSADEYFRHHGSCSG	53.968	6.95e-16
zif2	mogfsi_124301	18123	17875	91	IQVSKIILPIAFYSVGIAALPTTINC-ATESGHVQKGL----KAADRTGANLHTKRGGEHTV---YTCSKGYSYKTTNGEFAIAHQAACDG	43.956	2.59e-12
zif2	mogfsi_121581	14459	14548	30	MQVSKIALAIAFYSLGVAAFPIRANCGPTT	90.000	6.98e-12
AVRPii_zif_3	mogfsi_124339	4052	4261	70	MQLSKITFAIALYAIGIAALPTPASLNGNTEVATISDVKLEARSDTTYHKCSKCGYGSDDSDAYFNHKCN	100.000	1.01e-33
zif_11	mogfsi_124663	4923	4687	79	MQFSKITLAIALYAVGTAALPTASRCAGAPGRDVAATRGAKLQAREEDTPTPHYRCGKCEKEFVKGNDFFEHRARGQCV	89.873	2.61e-43
zif_18	mogfsi_122308	29028	28744	95	MKISKIVSAAALYSVGIAALPTNYKYTPKCGDKPGINLLSKRSSEISGSAGASTVYQCSKCYGYISKNQYDVAHHQSSCNGNSKLFPTQFEFINI	100.000	3.59e-59
zif_18	mogfsi_124629	6580	6377	68	MKVSKIVLAVAFYSVGIAALPTNFKCATERGDKTGVNLHSKRSSDTNGSAGAATVYTCSKCYSYTQKS	67.647	1.45e-24
zif_18	mogfsi_124629	6384	6298	29	KNQDNVVAHQAACNGNSTLILTKFALKNI	55.172	1.45e-24
zif_18	mogfsi_124301	18123	17833	104	IQVSKIILPIAFYSVGIAALPTTINCATESGHVQKGLKAADRTGANLHTKRGGE-------HTVYTCSKGYSYKTTNGEFAIAHQAACDGNRTSLLAKF*LLKV	35.577	6.53e-12
zif_22	mogfsi_121290	420	172	83	MHFFKTVQIVTMFAVGIMALPTPGYTPTNQNTGDIVARSDTVKGKDVARSDTAKGKDVATSTDADKKKRTKDYYWRCANVTTR	80.723	3.29e-38
zif_29	mogfsi_122251	1771	2043	91	MQFSTNVQTIGLLAIGTTALPVSNSFAIQQHDTNHQPSFQDCQNYCSNDRAVENTFYKRSDPRNVVGTWTCKTCQATWTDFDTFIKHRHPA	96.703	1.67e-57
zif_29	mogfsi_124969	65707	65420	96	MQIFKIIQVIGLLAIGTTALPVSGNSLIQQQDMKHQPSIKECQIHSSKHGNLQAAEKALNKRTRPSTEPPIKTYECTDCNQIFTSGSDYENHSCPG	39.583	5.03e-15
zif_30	mogfsi_125048	1411	1082	110	MHLKASSILALLVIGANAYPASANSAAALVPEPQQPEAPAVAGSTVGAQVDIHHPRLEARYGRDEPQMMCGYCGKRFWNKPDLEKHIKLKPSKGGHKGQPYKEHSWNRPT	99.091	3.47e-50
zif_35	mogfsi_124879	9307	9032	92	MQIFKIVQVLGLLAVGTSALPTPAGVDVDGGQL*ARAEGDKVRPPSIKCLTCEQDGFPNVDEYEQHYKQKHPEIVQQVSSPNPHLNKGKKAN	97.826	1.85e-56
zif_35	mogfsi_121394	1309	1599	107	MQIFNIVQVLGLLAVGASALPTPANVGAVQPVEGSQLQARSS-------NFYSAGCTQYPSANSGYPS-NSASTYYKCNHCGKHTKEESQQKYHQENSH--KGKESN	42.056	2.91e-11
