# Supplementary material for: Zinc-finger (ZiF) fold secreted effectors form a functionally diverse family across lineages of the blast fungus Magnaporthe oryzae
Source: PLoS Pathog. 2024 Jun 17;20(6):e1012277. doi: 10.1371/journal.ppat.1012277 (PMC11213319; doi:10.1371/journal.ppat.1012277)
Supplement: S1 Data — Text files with hits for ZiF effectors by TBLAST for each M. oryzae isolate. (ZIP) [file ppat.1012277.s001.zip › tblastn_zif_vs_GG11_GCA_002925155.1_ASM292515v1_genomic.txt]

zif1	PJYO01000192.1	2021	1758	88	MQVSKIALAIAFYSLGVAAFPMQANCGPTTSRELQNGATSGTEVAVKSGFTPQACDDKLLKCGKCESFTTNSARRYFNHYADCSGKSK	97.727	5.32e-54
zif2	PJYO01000192.1	2021	1761	91	MQVSKIALAIAFYSLGVAAFPMQANCGPTTSRELQNGATSGTEVAVKSGFTPQACDDKL----LKCGKCESFTTNSARRYFNHYADCSGKS	63.736	6.89e-32
AVRPii_zif_3	PJYO01000488.1	13737	13949	71	MQLSKITLAIAFYAVGIAALPTPACRNGNTKGATVRGAKLEARGDDDYLHYCSRCGFGSDDSNAYFNHKCS	71.831	1.98e-20
zif_11	PJYO01000113.1	84437	84201	79	MQFSKITLAIALYAVGTAALPTASRCAGAPGRDVAATRGAKLQAREEDKPTPQYRCDKCQKEFVKGNDFFNHGGRGQCV	96.203	1.15e-47
zif_18	PJYO01000187.1	64062	64265	68	PKCGDKPGIKLLSKRSSEVSGSAGASTVYQCSKCYWYVSKNQYDVAHHQSSCNGNSKLFPTQFEFINI	94.118	1.62e-44
zif_18	PJYO01000187.1	63980	64069	30	MKISKIVSAAALYSVGIAALPTNYKYTPQM	93.333	1.62e-44
zif_18	PJYO01000424.1	8267	8521	85	MKVSKIVLAIAFYSVGIAALPTRFHCATECGDKTGVNLHFKRSSDSNGSAGAATVYTCSKCYGYHSKNQDNVIAHQAACDGNSTL	65.882	4.03e-31
zif_22	PJYO01000187.1	49946	49680	89	MHFFKTAQILTTLAVSIMALPTPGYTPTNQNTGDIVARSDTLHGIDVATSTGANKQKRSSGTVWTCANCQAKFTDYDSFEKHGKNCKSV	76.404	1.92e-42
zif_26	PJYO01000381.1	19310	19065	82	MQTFNIVSLVALFALGATAVPVSSITGVQCCQANHGDLTTFQVQNLVKNHQKRQDYWVCHACNKQFTTESALQKHKDTVVHP	97.561	7.11e-50
zif_26	PJYO01000424.1	9585	9794	70	FRPGSYSRPWSSTTDVQCFQANPGDLTTTQVRRLFKSHQKRQDYWLYHGCNKQFITSDALQKHIKIVVHP	61.429	9.20e-23
zif_26	PJYO01000314.1	17442	17615	58	QILNTVSLMALFALGATAVPVSPVTRVQCCQRSPGDLTTPQWKKIFTKITRRVTITTC	55.172	3.12e-13
zif_29	PJYO01000054.1	106558	106286	91	MQFSTNVQTIGLLAIGTTALPVSNSFAIQQHDTNHQPSFQDCQNYCSNDRAVENTFYKRSDPRKVVGTWTCKSCQATWTDFDTFIKHRHPA	94.505	2.27e-56
zif_29	PJYO01000027.1	12766	13053	96	MQIFKIIQVIGLLAIGTTALPVSGNSLIQQQDMKHQPSIKECQIHSSKHGNLQAAEKALNKRTRPSTEPPIKTYECTDCNQIFTSGSDHENHSCPG	39.583	2.29e-14
zif_30	PJYO01000056.1	91911	92240	110	MHLKASSILALLVIGANAYPAPGNSAAALVPEPQQPEAPAVAGSTVGAQADIHHPRLEARYGRDEPQIMCGYCGKRFWNKPDLGKHIKLKTSKGGHDGQPYKEHSWNRPT	94.545	1.23e-46
zif_35	PJYO01000047.1	11188	10913	92	MQIFKIVQVLGLLAVGTSALPTPAGVDVDGGQLQARAEGDKVRPPSIKCLTCEQDGFPNVDEYEQHYKQKHPEIVQQVSSPNPHLNKGKKAN	98.913	1.21e-57
