# Supplementary material for: Zinc-finger (ZiF) fold secreted effectors form a functionally diverse family across lineages of the blast fungus Magnaporthe oryzae
Source: PLoS Pathog. 2024 Jun 17;20(6):e1012277. doi: 10.1371/journal.ppat.1012277 (PMC11213319; doi:10.1371/journal.ppat.1012277)
Supplement: S1 Data — Text files with hits for ZiF effectors by TBLAST for each M. oryzae isolate. (ZIP) [file ppat.1012277.s001.zip › tblastn_zif_vs_GrF52_GCA_002925145.1_ASM292514v1_genomic.txt]

zif1	PJYN01000215.1	54311	54138	58	PTTSRELQNGVTSGTEVAVKHGFKLQAREDKLFKCGKCDSFTTDSADEYFRHHGSCSG	72.414	6.27e-22
zif1	PJYN01000194.1	129	40	30	MQVSKIALAIAFYSLGVAAFPIRANCGPTT	93.333	2.09e-12
zif2	PJYN01000215.1	54311	54138	62	PTTSRELQNGVTSGTEVAVKHGFKLQAREDKL----FKCGKCDSFTTDSADEYFRHHGSCSG	53.226	4.01e-15
zif2	PJYN01000405.1	102	350	91	IQVSKIILPIAFYSVGIAALPTTINC-ATESGHVQKGL----KAADRTGANLHTKRGGEHTV---YTCSKGYSYKTTNGEFAIAHQAACDG	43.956	2.63e-12
zif2	PJYN01000194.1	129	40	30	MQVSKIALAIAFYSLGVAAFPIRANCGPTT	90.000	5.39e-12
zif_11	PJYN01000617.1	1782	2018	79	MQFSKITLAIALYAVGTAALPTASRCAGAPGRDVAATRGAKLQAREEDTPTPHYRCGKCEKEFVKGNDFFEHRARGQCV	89.873	2.66e-43
zif_18	PJYN01000564.1	5032	4748	95	MKISKIVSAAALYSVGIAALPTNYKYTPKCGDKPGINLLSKRSSEISGSAGASTVYQCSKCYGYISKNQYDVAHHQSSCNGNSKLFPTQFEFINI	100.000	3.63e-59
zif_18	PJYN01000405.1	102	392	104	IQVSKIILPIAFYSVGIAALPTTINCATESGHVQKGLKAADRTGANLHTKRGGE-------HTVYTCSKGYSYKTTNGEFAIAHQAACDGNRTSLLAKF*LLKV	35.577	6.64e-12
zif_22	PJYN01000531.1	252	4	83	MHFFKTVQIVTMFAVGIMALPTPGYTPTNQNTGDIVARSDTVKGKDVARSDTAKGKDVATSTDADKKKRTKDYYWRCANVTTR	80.723	2.28e-38
zif_26	PJYN01000648.1	647	402	82	MQIFNMVSLVALFALGATAVPVSSITGVQCCQANHGDLTTPQAQSLFKSHQKRQDYWVCHACNKQFKTSAALQNHQDTVVHP	82.927	5.72e-42
zif_26	PJYN01000391.1	7866	8039	58	QILNTVSLMALFALGATAVPVSPVTRVQCCQRSPGDLTTPQWKKIFTKITRRVTITTC	55.172	2.92e-13
zif_29	PJYN01000169.1	204	491	96	MQIFKIIQVIGLLAIGTTALPVSGNSLIQQQDMKHQPSIKECQIHSSKHGNLQAAEKALNKRTRPSTEPPIKTYECTDCNQIFTSGSDHENHSCPG	39.583	2.15e-14
zif_30	PJYN01000519.1	10339	10668	110	MHLKASSILALLVIGANAYPASANSAAALVPEPQQPEAPAVAGSTVGAQVDIHHPRLEARYGRDEPQMMCGYCGKRFWNKPDLEKHIKLKPSKGGHKGQPYKEHSWNRPT	99.091	3.53e-50
zif_35	PJYN01000173.1	49872	50147	92	MQIFKIVQVLGLLAVGTSALPTPAGVDVDGGQLQARAEGDKVRPPSIKCLTCEQDGFPNVDEYEKHYKQKHPEIVQQVSSPNPHLNKGKKAN	97.826	1.19e-57
zif_35	PJYN01000511.1	1122	1412	107	MQIFNIVQVLGLLAVGASALPTPANVGAVQPVEGSQLQARSS-------NFYSAGCTQYPSANSGYPS-NSASTYYKCNHCGKHTKEESQQKYHQENSH--KGKESN	42.056	3.03e-11
