# Supplementary material for: Zinc-finger (ZiF) fold secreted effectors form a functionally diverse family across lineages of the blast fungus Magnaporthe oryzae
Source: PLoS Pathog. 2024 Jun 17;20(6):e1012277. doi: 10.1371/journal.ppat.1012277 (PMC11213319; doi:10.1371/journal.ppat.1012277)
Supplement: S1 Data — Text files with hits for ZiF effectors by TBLAST for each M. oryzae isolate. (ZIP) [file ppat.1012277.s001.zip › tblastn_zif_vs_HN19311_GCA_000475075.1_HN19311_genome_assembly_genomic.txt]

zif1	ATNT01001085.1	1782	1591	64	MQVSKIALAIAFYSLSVAAFPIRANCGPTTSRELQNGVTSGTEVAVKHGFKLQAREDKLFKCGK	82.812	5.54e-29
zif2	ATNT01001085.1	1782	1591	68	MQVSKIALAIAFYSLSVAAFPIRANCGPTTSRELQNGVTSGTEVAVKHGFKLQAREDKLFK----CGK	69.118	2.60e-25
zif2	ATNT01001283.1	13056	13304	91	IQVSKIILPIAFYSVGIAALPTTINC-ATESGHVQKGL----KAADRTGANLHTKRGGEHTV---YTCSKGYSYKTTNGEFAIAHQAACDG	43.956	2.42e-12
zif_11	ATNT01001511.1	9316	9552	79	MQFSKITLAIVLYALGTAALPTASRCAGAPGRDVAATRGAKLQAREEDKPTPQYRCDKCEKEFVKGNDFFNHGGRGQCV	100.000	3.60e-49
zif_18	ATNT01001403.1	4865	4581	95	MKISKIVSAAALYSVGIAALPTNYKYTPKCGDKPGINLLSKRSSEISGSAGASTVYQCSKCYGYISKNQYDVAHHQSSCNGNSKLFPTQFEFINI	100.000	3.35e-59
zif_18	ATNT01000402.1	283	432	50	TKIVLAIAFYSVGIAALPTNFHCATECGDKTGVNLHFKRSSNANGSTGAA	62.000	1.06e-12
zif_18	ATNT01001283.1	13056	13346	104	IQVSKIILPIAFYSVGIAALPTTINCATESGHVQKGLKAADRTGANLHTKRGGE-------HTVYTCSKGYSYKTTNGEFAIAHQAACDGNRTSLLAKF*LLKV	35.577	6.10e-12
zif_22	ATNT01001410.1	672	851	60	MHFFKTVQIVTMFAVGIMALPTPGYTPTNQNTGDIVARSDTVKGKDVATSTDANKKSAPK	95.000	1.59e-32
zif_22	ATNT01001410.1	731	937	69	PYPGLHSHKPKHGGYCGTIRHRQGQGRGNFN*RKQKKRTKDYYWRCANCQAKFSDYESFNKHGNECKSV	56.522	1.06e-18
zif_26	ATNT01001148.1	1	204	68	LGATAVPVSSITGVQCCQANHGDLTTPQAQSLFKSHQKRQDYWVCHACNKQFTTPAALQKHKDTVVHP	86.765	6.84e-38
zif_26	ATNT01000675.1	11920	11747	58	QILNTVSLMALFALGATAVPVSPVTRVQCCQRSPGDLTTPQWKKIFTKITRRVTITTC	55.172	2.68e-13
zif_30	ATNT01001456.1	1018	1347	110	MHLKASSILALLVIGANAYPASANSAAALVPEPQQPEAPAVAGSTVGAQVDIHHPRLEARYGRDEPQIMCGYCGKRFWNKPDLEKHIKLKPSKGGHKGQPYKEHSWNRPT	100.000	1.31e-51
zif_35	ATNT01000019.1	9066	8791	92	MQIFKIVQVLGLLAVGTSALPTPAGVDVDGGQLQARAEGDKVRPPSIKCLTCEQGGFPNVDEYEQHYKQKHPEIVQQVSSPNPHLNKGKKAN	100.000	4.28e-59
