# Supplementary material for: Zinc-finger (ZiF) fold secreted effectors form a functionally diverse family across lineages of the blast fungus Magnaporthe oryzae
Source: PLoS Pathog. 2024 Jun 17;20(6):e1012277. doi: 10.1371/journal.ppat.1012277 (PMC11213319; doi:10.1371/journal.ppat.1012277)
Supplement: S1 Data — Text files with hits for ZiF effectors by TBLAST for each M. oryzae isolate. (ZIP) [file ppat.1012277.s001.zip › tblastn_zif_vs_HO_GCA_002925105.1_ASM292510v1_genomic.txt]

zif1	PJYL01000181.1	67188	67451	88	MQVSKIALAIAFYSLGVAAFPMQANCGPTTSRELQNGATSGTEVAVKSGFTPQACDDKLLKCGKCESFTTNSARRYFNHYADCSGKSK	97.727	5.37e-54
zif2	PJYL01000181.1	67188	67448	91	MQVSKIALAIAFYSLGVAAFPMQANCGPTTSRELQNGATSGTEVAVKSGFTPQACDDKL----LKCGKCESFTTNSARRYFNHYADCSGKS	63.736	6.96e-32
AVRPii_zif_3	PJYL01000499.1	1752	1964	71	MQLSKITLAIAFYAVGIAALPTPACRNGNTKGATVRGAKLEARGDDDYLHYCSRCGFGSDDSNAYFNHKCS	71.831	2.00e-20
zif_11	PJYL01000111.1	20869	21105	79	MQFSKITLAIALYAVGTAALPTASRCAGAPGRDVAATRGAKLQAREEDKPTPQYRCDKCQKEFVKGNDFFNHGGRGQCV	96.203	1.16e-47
zif_18	PJYL01000179.1	64775	64978	68	PKCGDKPGIKLLSKRSSEVSGSAGASTVYQCSKCYWYVSKNQYDVAHHQSSCNGNSKLFPTQFEFINI	94.118	1.64e-44
zif_18	PJYL01000179.1	64693	64782	30	MKISKIVSAAALYSVGIAALPTNYKYTPQM	93.333	1.64e-44
zif_18	PJYL01000373.1	10839	10585	85	MKVSKIVLAIAFYSVGIAALPTRFHCATECGDKTGVNLHFKRSSDSNGSAGAATVYTCSKCYGYHSKNQDNVIAHQAACDGNSTL	65.882	4.07e-31
zif_22	PJYL01000179.1	50659	50393	89	MHFFKTAQILTTLAVSIMALPTPGYTPTNQNTGDIVARSDTLHGIDVATSTGANKQKRSSGTVWTCANCQAKFTDYDSFEKHGKNCKSV	76.404	1.94e-42
zif_26	PJYL01000453.1	8417	8172	82	MQTFNIVSLVALFALGATAVPVSSITGVQCCQANHGDLTTFQVQNLVKNHQKRQDYWVCHACNKQFTTESALQKHKDTVVHP	97.561	7.17e-50
zif_26	PJYL01000373.1	9521	9312	70	FRPGSYSRPWSSTTDVQCFQANPGDLTTTQVRRLFKSHQKRQDYWLYHGCNKQFITSDALQKHIKIVVHP	61.429	9.29e-23
zif_26	PJYL01000321.1	15134	14961	58	QILNTVSLMALFALGATAVPVSPVTRVQCCQRSPGDLTTPQWKKIFTKITRRVTITTC	55.172	3.15e-13
zif_29	PJYL01000052.1	106410	106138	91	MQFSTNVQTIGLLAIGTTALPVSNSFAIQQHDTNHQPSFQDCQNYCSNDRAVENTFYKRSDPRKVVGTWTCKSCQATWTDFDTFIKHRHPA	94.505	2.29e-56
zif_29	PJYL01000020.1	219713	219426	96	MQIFKIIQVIGLLAIGTTALPVSGNSLIQQQDMKHQPSIKECQIHSSKHGNLQAAEKALNKRTRPSTEPPIKTYECTDCNQIFTSGSDHENHSCPG	39.583	2.31e-14
zif_30	PJYL01000053.1	92018	92347	110	MHLKASSILALLVIGANAYPAPGNSAAALVPEPQQPEAPAVAGSTVGAQADIHHPRLEARYGRDEPQIMCGYCGKRFWNKPDLGKHIKLKTSKGGHDGQPYKEHSWNRPT	94.545	1.24e-46
zif_35	PJYL01000048.1	179995	180270	92	MQIFKIVQVLGLLAVGTSALPTPAGVDVDGGQLQARAEGDKVRPPSIKCLTCEQDGFPNVDEYEQHYKQKHPEIVQQVSSPNPHLNKGKKAN	98.913	1.01e-57
