# Supplementary material for: Zinc-finger (ZiF) fold secreted effectors form a functionally diverse family across lineages of the blast fungus Magnaporthe oryzae
Source: PLoS Pathog. 2024 Jun 17;20(6):e1012277. doi: 10.1371/journal.ppat.1012277 (PMC11213319; doi:10.1371/journal.ppat.1012277)
Supplement: S1 Data — Text files with hits for ZiF effectors by TBLAST for each M. oryzae isolate. (ZIP) [file ppat.1012277.s001.zip › tblastn_zif_vs_IA1_GCA_002925085.1_ASM292508v1_genomic.txt]

zif1	PJYK01000369.1	638	447	64	MQVSKIALAIAFYSLSVAAFPIRANCGPTTSRELQNGVTSGTEVAVKHGFKLQAREDKLFKCGK	82.812	6.51e-29
zif2	PJYK01000369.1	638	447	68	MQVSKIALAIAFYSLSVAAFPIRANCGPTTSRELQNGVTSGTEVAVKHGFKLQAREDKLFK----CGK	69.118	2.97e-25
zif2	PJYK01000418.1	13347	13595	91	IQVSKIILPIAFYSVGIAALPTTINC-ATESGHVQKGL----KAADRTGANLHTKRGGEHTV---YTCSKGYSYKTTNGEFAIAHQAACDG	43.956	2.60e-12
zif_11	PJYK01000948.1	1160	924	79	MQFSKITLAIVLYALGTAALPTASRCAGAPGRDVAATRGAKLQAREEDKPTPQYRCDKCEKEFVKGNDFFNHGGRGQCV	100.000	3.84e-49
zif_18	PJYK01000418.1	13347	13637	104	IQVSKIILPIAFYSVGIAALPTTINCATESGHVQKGLKAADRTGANLHTKRGGE-------HTVYTCSKGYSYKTTNGEFAIAHQAACDGNRTSLLAKF*LLKV	35.577	6.56e-12
zif_18	PJYK01002007.1	128	6	41	TKIVLAIAFYSVGIAALPTNFHCATECGDKTGVNLHFKRSS	65.854	1.37e-11
zif_22	PJYK01000490.1	14612	14346	89	MHFFKTVQIVTMFAVGIMALPTPGYTPTNQNTGDIVARSDTVKGKDVATSTDANKKKRTKDYYWRCANCQAKFSDYESFNKHGNECKSV	100.000	1.91e-57
zif_22	PJYK01001206.1	1109	852	88	MHFFKTITQILTMFAVGTMALPTPCNTAATQNRGGIVARSDTLHST-VGGSTGTNDKQK-RDRTWYCSKCKQTFTSYDSFASHDANCK	53.409	4.30e-22
zif_26	PJYK01000838.1	4564	4809	82	MQTFNIVSLVALFALGATAVPVSLITGVQCCQANHGDLTTFQVQNLVKNHQKRQNYWVCHACNKQFTTESALQKHKDTVVHP	100.000	3.26e-51
zif_26	PJYK01000581.1	251	424	58	QILNTVSLMALFALGATAVPVSPVTRVQCCQRSPGDLTTPQWKKIFTKITRRVTITTC	55.172	2.88e-13
zif_30	PJYK01000796.1	2687	2358	110	MHLKASSILALLVIGANAYPASANSAAALVPEPQQPEAPAVAGSTVGAQVDIHHPRLEARYGRDEPQIMCGYCGKRFWNKPDLEKHIKLKPSKGGHKGQPYKEHSWNRPT	100.000	1.43e-50
zif_35	PJYK01000553.1	422	697	92	MQIFKIVQVLGLLAVGTSALPTPAGVDVDGGQLQARAEGDKVRPPSIKCLTCEQGGFPNVDEYEQHYKQKHPEIVQQVSSPNPHLNKGKKAN	100.000	3.70e-59
zif_35	PJYK01000066.1	3696	3403	102	MQIFNIVQVLGLLAVGASALPTPANVGAVQPVEGSQLQARS--SNFYSAGWTQYPSANSGYPSNSASTYYYKCNHCGKHTKEESQQKYHQENSH--KGKESN	42.157	3.12e-12
