# Supplementary material for: Zinc-finger (ZiF) fold secreted effectors form a functionally diverse family across lineages of the blast fungus Magnaporthe oryzae
Source: PLoS Pathog. 2024 Jun 17;20(6):e1012277. doi: 10.1371/journal.ppat.1012277 (PMC11213319; doi:10.1371/journal.ppat.1012277)
Supplement: S1 Data — Text files with hits for ZiF effectors by TBLAST for each M. oryzae isolate. (ZIP) [file ppat.1012277.s001.zip › tblastn_zif_vs_IB33_GCA_002925065.1_ASM292506v1_genomic.txt]

zif1	PJYJ01000603.1	328	137	64	MQVSKIALAIAFYSLSVAAFPIRANCGPTTSRELQNGVTSGTEVAVKHGFKLQAREDKLFKCGK	82.812	6.61e-29
zif2	PJYJ01000603.1	328	137	68	MQVSKIALAIAFYSLSVAAFPIRANCGPTTSRELQNGVTSGTEVAVKHGFKLQAREDKLFK----CGK	69.118	3.02e-25
zif_11	PJYJ01000616.1	9262	9498	79	MQFSKITLAIVLYALGTAALPTASRCAGAPGRDVAATRGAKLQAREEDKPTPQYRCDKCEKEFVKGNDFFNHGGRGQCV	100.000	3.94e-49
zif_18	PJYJ01001189.1	1528	1244	95	MKISKIVSAAALYSVGIAALPTNYKYTPKCGDKPGINLLSKRSSEISGSAGASTVYQCSKCYGYISKNQYDVAHHQSSCNGNSKLFPTQFEFINI	100.000	2.18e-59
zif_18	PJYJ01001170.1	341	625	95	MKVSKIVLAVAFYSVGIAALPTNFKCATERGDKTGVNLHSKRSSDTNGSAGAATVYTCSKCYSYTSKNQDNVVAHQAACNGNSTLILTKFALKNI	65.263	2.76e-35
zif_18	PJYJ01002063.1	211	62	50	TKIVLAIAFYSVGIAALPTNFHCATECGDKTGVNLHFKRSSNANGSTGAA	62.000	4.26e-13
zif_22	PJYJ01000505.1	13728	13462	89	MHFFKTVQIVTMFAVGIMALPTPGYTPTNQNTGDIVARSDTVKGKDVATSTDANKKKRTKDYYWRCANCQAKFSDYESFNKHGNECKSV	100.000	1.95e-57
zif_22	PJYJ01000657.1	6610	6353	88	MHFFKTITQILTMFAVGTMALPTPCNTAATQNRGGIVARSDTLHST-VGGSTGTNDKQK-RDRTWYCSKCKQTFTSYDSFASHDANCK	53.409	4.51e-22
zif_26	PJYJ01000638.1	3357	3112	82	MQTFNIVSLVALFALGATAVPVSSITGVQCCQANHGDLTTFQVQNLVKNHQKRQNYWVCHACNKQFTTESALQKHKDTVVHP	98.780	2.05e-50
zif_26	PJYJ01001563.1	930	685	82	MQIFNMVSLVALFALGATAVPVSSITGVQCCQANHGDLTTPQAQSLFKSHQKRQDYWVCHACNKQFTTPAALQKHKDTVVHP	86.585	2.69e-45
zif_26	PJYJ01001789.1	579	406	58	QILNTVSLMALFALGATAVPVSPVTRVQCCQRSPGDLTTPQWKKIFTKITRRVTITTC	55.172	1.75e-13
zif_29	PJYJ01001151.1	454	197	90	MQIFKIIQVIGLLAIGTTALPVSGGSLIQQQDVKHQSSIKDCQDYWPKHGKLQAAEKAFNKRGK----IESYTCTDCGKTWTNKDDFVNH	44.444	1.27e-17
zif_30	PJYJ01000762.1	2916	2587	110	MHLKASSILALLVIGANAYPASANSAAALVPEPQQPEAPAVAGSTVGAQVDIHHPRLEARYGRDEPQIMCGYCGKRFWNKPDLEKHIKLKPSKGGHKGQPYKEHSWNRPT	100.000	1.46e-50
zif_35	PJYJ01000880.1	434	709	92	MQIFKIVQVLGLLAVGTSALPTPAGVDVDGGQLQARAEGDKVRPPSIKCLTCEQGGFPNVDEYEQHYKQKHPEIVQQVSSPNPHLNKGKKAN	100.000	2.77e-59
zif_35	PJYJ01000682.1	2173	1880	102	MQIFNIVQVLGLLAVGASALPTPANVGAVQPVEGSQLQARS--SNFYSAGWTQYPSANSGYPSNSASTYYYKCNHCGKHTKEESQQKYHQENSH--KGKESN	42.157	3.14e-12
