# Supplementary material for: Zinc-finger (ZiF) fold secreted effectors form a functionally diverse family across lineages of the blast fungus Magnaporthe oryzae
Source: PLoS Pathog. 2024 Jun 17;20(6):e1012277. doi: 10.1371/journal.ppat.1012277 (PMC11213319; doi:10.1371/journal.ppat.1012277)
Supplement: S1 Data — Text files with hits for ZiF effectors by TBLAST for each M. oryzae isolate. (ZIP) [file ppat.1012277.s001.zip › tblastn_zif_vs_IC17_GCA_002925025.1_ASM292502v1_genomic.txt]

zif1	PJYH01000602.1	328	137	64	MQVSKIALAIAFYSLSVAAFPIRANCGPTTSRELQNGVTSGTEVAVKHGFKLQAREDKLFKCGK	82.812	6.49e-29
zif2	PJYH01000602.1	328	137	68	MQVSKIALAIAFYSLSVAAFPIRANCGPTTSRELQNGVTSGTEVAVKHGFKLQAREDKLFK----CGK	69.118	2.97e-25
zif_11	PJYH01000615.1	9262	9498	79	MQFSKITLAIVLYALGTAALPTASRCAGAPGRDVAATRGAKLQAREEDKPTPQYRCDKCEKEFVKGNDFFNHGGRGQCV	100.000	3.88e-49
zif_18	PJYH01001188.1	1528	1244	95	MKISKIVSAAALYSVGIAALPTNYKYTPKCGDKPGINLLSKRSSEISGSAGASTVYQCSKCYGYISKNQYDVAHHQSSCNGNSKLFPTQFEFINI	100.000	2.15e-59
zif_18	PJYH01001169.1	341	625	95	MKVSKIVLAVAFYSVGIAALPTNFKCATERGDKTGVNLHSKRSSDTNGSAGAATVYTCSKCYSYTSKNQDNVVAHQAACNGNSTLILTKFALKNI	65.263	2.71e-35
zif_22	PJYH01000504.1	13728	13462	89	MHFFKTVQIVTMFAVGIMALPTPGYTPTNQNTGDIVARSDTVKGKDVATSTDANKKKRTKDYYWRCANCQAKFSDYESFNKHGNECKSV	100.000	1.91e-57
zif_22	PJYH01000656.1	6610	6353	88	MHFFKTITQILTMFAVGTMALPTPCNTAATQNRGGIVARSDTLHST-VGGSTGTNDKQK-RDRTWYCSKCKQTFTSYDSFASHDANCK	53.409	4.43e-22
zif_26	PJYH01000637.1	3357	3112	82	MQTFNIVSLVALFALGATAVPVSSITGVQCCQANHGDLTTFQVQNLVKNHQKRQNYWVCHACNKQFTTESALQKHKDTVVHP	98.780	2.02e-50
zif_29	PJYH01001150.1	454	197	90	MQIFKIIQVIGLLAIGTTALPVSGGSLIQQQDVKHQSSIKDCQDYWPKHGKLQAAEKAFNKRGK----IESYTCTDCGKTWTNKDDFVNH	44.444	1.25e-17
zif_30	PJYH01000761.1	2916	2587	110	MHLKASSILALLVIGANAYPASANSAAALVPEPQQPEAPAVAGSTVGAQVDIHHPRLEARYGRDEPQIMCGYCGKRFWNKPDLEKHIKLKPSKGGHKGQPYKEHSWNRPT	100.000	1.44e-50
zif_35	PJYH01000879.1	434	709	92	MQIFKIVQVLGLLAVGTSALPTPAGVDVDGGQLQARAEGDKVRPPSIKCLTCEQGGFPNVDEYEQHYKQKHPEIVQQVSSPNPHLNKGKKAN	100.000	2.72e-59
zif_35	PJYH01000681.1	2173	1880	102	MQIFNIVQVLGLLAVGASALPTPANVGAVQPVEGSQLQARS--SNFYSAGWTQYPSANSGYPSNSASTYYYKCNHCGKHTKEESQQKYHQENSH--KGKESN	42.157	3.09e-12
