# Supplementary material for: Zinc-finger (ZiF) fold secreted effectors form a functionally diverse family across lineages of the blast fungus Magnaporthe oryzae
Source: PLoS Pathog. 2024 Jun 17;20(6):e1012277. doi: 10.1371/journal.ppat.1012277 (PMC11213319; doi:10.1371/journal.ppat.1012277)
Supplement: S1 Data — Text files with hits for ZiF effectors by TBLAST for each M. oryzae isolate. (ZIP) [file ppat.1012277.s001.zip › tblastn_zif_vs_IE1K_GCA_002924985.1_ASM292498v1_genomic.txt]

zif1	PJYG01000153.1	62876	63067	64	MQVSKIALAIAFYSLSVAAFPIRANCGPTTSRELQNGVTSGTEVAVKHGFKLQAREDKLFKCGK	82.812	6.55e-29
zif2	PJYG01000153.1	62876	63067	68	MQVSKIALAIAFYSLSVAAFPIRANCGPTTSRELQNGVTSGTEVAVKHGFKLQAREDKLFK----CGK	69.118	3.00e-25
zif_11	PJYG01000445.1	4260	4024	79	MQFSKITLAIVLYALGTAALPTASRCAGAPGRDVAATRGAKLQAREEDKPTPQYRCDKCEKEFVKGNDFFNHGGRGQCV	100.000	3.89e-49
zif_18	PJYG01001076.1	1396	1112	95	MKISKIVSAAALYSVGIAALPTNYKYTPKCGDKPGINLLSKRSSEISGSAGASTVYQCSKCYGYISKNQYDVAHHQSSCNGNSKLFPTQFEFINI	100.000	1.94e-59
zif_18	PJYG01001013.1	2815	2531	95	MKVSKIVLAVAFYSVGIAALPTNFKCATERGDKTGVNLHSKRSSDTNGSAGAATVYTCSKCYSYTSKNQDNVVAHQAACNGNSTLILTKFALKNI	65.263	2.72e-35
zif_22	PJYG01000431.1	14513	14247	89	MHFFKTVQIVTMFAVGIMALPTPGYTPTNQNTGDIVARSDTVKGKDVATSTDANKKKRTKDYYWRCANCQAKFSDYESFNKHGNECKSV	100.000	1.92e-57
zif_22	PJYG01000704.1	1139	882	88	MHFFKTITQILTMFAVGTMALPTPCNTAATQNRGGIVARSDTLHST-VGGSTGTNDKQK-RDRTWYCSKCKQTFTSYDSFASHDANCK	53.409	4.43e-22
zif_26	PJYG01000354.1	8042	8287	82	MQTFNIVSLVALFALGATAVPVSSITGVQCCQANHGDLTTFQVQNLVKNHQKRQNYWVCHACNKQFTTESALQKHKDTVVHP	98.780	2.02e-50
zif_29	PJYG01001021.1	463	206	90	MQIFKIIQVIGLLAIGTTALPVSGGSLIQQQDVKHQSSIKDCQDYWPKHGKLQAAEKAFNKRGK----IESYTCTDCGKTWTNKDDFVNH	44.444	1.25e-17
zif_30	PJYG01000598.1	4236	4565	110	MHLKASSILALLVIGANAYPASANSAAALVPEPQQPEAPAVAGSTVGAQVDIHHPRLEARYGRDEPQIMCGYCGKRFWNKPDLEKHIKLKPSKGGHKGQPYKEHSWNRPT	100.000	1.45e-50
zif_35	PJYG01000778.1	390	665	92	MQIFKIVQVLGLLAVGTSALPTPAGVDVDGGQLQARAEGDKVRPPSIKCLTCEQGGFPNVDEYEQHYKQKHPEIVQQVSSPNPHLNKGKKAN	100.000	3.64e-59
zif_35	PJYG01000553.1	6403	6696	102	MQIFNIVQVLGLLAVGASALPTPANVGAVQPVEGSQLQARS--SNFYSAGWTQYPSANSGYPSNSASTYYYKCNHCGKHTKEESQQKYHQENSH--KGKESN	42.157	3.10e-12
