# Supplementary material for: Zinc-finger (ZiF) fold secreted effectors form a functionally diverse family across lineages of the blast fungus Magnaporthe oryzae
Source: PLoS Pathog. 2024 Jun 17;20(6):e1012277. doi: 10.1371/journal.ppat.1012277 (PMC11213319; doi:10.1371/journal.ppat.1012277)
Supplement: S1 Data — Text files with hits for ZiF effectors by TBLAST for each M. oryzae isolate. (ZIP) [file ppat.1012277.s001.zip › tblastn_zif_vs_ina168-scaffolds_o500_1811.txt]

zif1	moina168_60517	783	592	64	MQVSKIALAIAFYSLSVAAFPIRANCGPTTSRELQNGVTSGTEVAVKHGFKLQAREDKLFKCGK	82.812	6.27e-29
zif2	moina168_60517	783	592	68	MQVSKIALAIAFYSLSVAAFPIRANCGPTTSRELQNGVTSGTEVAVKHGFKLQAREDKLFK----CGK	69.118	2.87e-25
zif2	moina168_62078	13715	13963	91	IQVSKIILPIAFYSVGIAALPTTINC-ATESGHVQKGL----KAADRTGANLHTKRGGEHTV---YTCSKGYSYKTTNGEFAIAHQAACDG	43.956	2.52e-12
AVRPii_zif_3	moina168_60254	1386	1177	70	MQLSKITFAIALYAIGIAALPTPASLNGNTEVATISDVKLEARSDTTYHKCSKCGYGSDDSDAYFNHKCN	100.000	6.29e-34
AVRPii_zif_3	moina168_59941	1436	1645	70	MQLSKITFAIALYAIGIAALPTPASLNGNTEVATISDVKLEARSDTTYHKCSKCGYGSDDSDAYFNHKCN	100.000	8.30e-34
AVRPii_zif_3	moina168_59941	488	279	70	MQLSKITFAIALYAIGIAALPTPASLNGNTEVATISDVKLEARSDTTYHKCSKCGYGSDDSDAYFNHKCN	100.000	8.30e-34
AVRPii_zif_3	moina168_62046	314	523	70	MQLSKITFAIALYAIGIAALPTPASLNGNTEVATISDVKLEARSDTTYHKCSKCGYGSDDSDAYFNHKCN	100.000	9.79e-34
zif_11	moina168_59967	9439	9675	79	MQFSKITLAIVLYALGTAALPTASRCAGAPGRDVAATRGAKLQAREEDKPTPQYRCDKCEKEFVKGNDFFNHGGRGQCV	100.000	3.74e-49
zif_18	moina168_60704	353	502	50	TKIVLAIAFYSVGIAALPTNFHCATECGDKTGVNLHFKRSSNANGSTGAA	62.000	1.21e-12
zif_18	moina168_62078	13715	14005	104	IQVSKIILPIAFYSVGIAALPTTINCATESGHVQKGLKAADRTGANLHTKRGGE-------HTVYTCSKGYSYKTTNGEFAIAHQAACDGNRTSLLAKF*LLKV	35.577	6.35e-12
zif_22	moina168_59511	17508	17242	89	MHFFKTVQIVTMFAVGIMALPTPGYTPTNQNTGDIVARSDTVKGKDVATSTDANKKKRTKDYYWRCANCQAKFSDYESFNKHGNECKSV	100.000	1.85e-57
zif_26	moina168_62014	2322	2077	82	MQTFNIVSLVALFALGATAVPVSLITGVQCCQANHGDLTTFQVQNLVKNHQKRQNYWVCHACNKQFTTESALQKHKDTVVHP	100.000	3.13e-51
zif_26	moina168_59578	1035	790	82	MQIFNMVSLVALFALGATAVPVSSITGVQCCQANHGDLTTPQAQSLFKSHQKRQDYWVCHACNKQFTTPAALQKHKDTVVHP	86.585	5.90e-44
zif_26	moina168_59957	410	583	58	QILNTVSLMALFALGATAVPVSPVTRVQCCQRSPGDLTTPQWKKIFTKITRRVTITTC	55.172	2.78e-13
zif_30	moina168_62026	868	539	110	MHLKASSILALLVIGANAYPASANSAAALVPEPQQPEAPAVAGSTVGAQVDIHHPRLEARYGRDEPQIMCGYCGKRFWNKPDLEKHIKLKPSKGGHKGQPYKEHSWNRPT	100.000	1.38e-50
zif_35	moina168_59863	6077	5802	92	MQIFKIVQVLGLLAVGTSALPTPAGVDVDGGQLQARAEGDKVRPPSIKCLTCEQGGFPNVDEYEQHYKQKHPEIVQQVSSPNPHLNKGKKAN	100.000	4.44e-59
zif_35	moina168_61429	1471	1178	102	MQIFNIVQVLGLLAVGASALPTPANVGAVQPVEGSQLQARS--SNFYSAGWTQYPSANSGYPSNSASTYYYKCNHCGKHTKEESQQKYHQENSH--KGKESN	42.157	3.01e-12
