# Supplementary material for: Zinc-finger (ZiF) fold secreted effectors form a functionally diverse family across lineages of the blast fungus Magnaporthe oryzae
Source: PLoS Pathog. 2024 Jun 17;20(6):e1012277. doi: 10.1371/journal.ppat.1012277 (PMC11213319; doi:10.1371/journal.ppat.1012277)
Supplement: S1 Data — Text files with hits for ZiF effectors by TBLAST for each M. oryzae isolate. (ZIP) [file ppat.1012277.s001.zip › tblastn_zif_vs_MG01_GCA_000969745.1_M_oryzae_MG01_v1_genomic.txt]

zif1	AYPX01001336.1	4476	4667	64	MQVSKIALAIAFYSLSVAAFPIRANCGPTTSRELQNGVTSGTEVAVKHGFKLQAREDKLFKCGK	82.812	6.37e-29
zif2	AYPX01001336.1	4476	4667	68	MQVSKIALAIAFYSLSVAAFPIRANCGPTTSRELQNGVTSGTEVAVKHGFKLQAREDKLFK----CGK	69.118	2.91e-25
zif2	AYPX01001415.1	8940	8692	91	IQVSKIILPIAFYSVGIAALPTAINC-ATESGHVQKGL----KAADRTGANLHTKRGGEHTV---YTCSKGYSYKTTNGEFAIAHQAACDG	43.956	2.19e-12
zif_11	AYPX01003813.1	9325	9561	79	MQFSKITLAIVLYALGTAALPTASRCAGAPGRDVAATRGAKLQAREEDKPTPQYRCDKCEKEFVKGNDFFNHGGRGQCV	100.000	3.82e-49
zif_18	AYPX01003461.1	2762	2478	95	MKVSKIVLAVAFYSVGIAALPTNFKCATERGDKTGVNLHSKRSSDTNGSAGAATVYTCSKCYSYTSKNQDNVVAHQAACNGNSTLILTKFALKNI	65.263	2.67e-35
zif_18	AYPX01003534.1	200	51	50	TKIVLAIAFYSVGIAALPTNFHCATECGDKTGVNLHFKRSSNANGSTGAA	62.000	1.49e-13
zif_18	AYPX01001415.1	8940	8650	104	IQVSKIILPIAFYSVGIAALPTAINCATESGHVQKGLKAADRTGANLHTKRGGE-------HTVYTCSKGYSYKTTNGEFAIAHQAACDGNRTSLLAKF*LLKV	35.577	6.97e-12
zif_22	AYPX01000058.1	994	1173	60	MHFFKTVQIVTMFAVGIMALPTPGYTPTNQNTGDIVARSDTVKGKDVATSTDANKKSAPK	95.000	1.68e-32
zif_22	AYPX01000058.1	1053	1259	69	PYPGLHSHKPKHGGYCGTIRHRQGQGRGNFN*RKQKKRTKDYYWRCANCQAKFSDYESFNKHGNECKSV	56.522	1.12e-18
zif_26	AYPX01007703.1	165	410	82	MQTFNIVSLVALFALGATAVPVSSITGVQCCQANHGDLTTFQVQNLVKNHQKRQNYWVCHACNKQFTTESALQKHKDTVVHP	98.780	8.62e-53
zif_26	AYPX01002722.1	281	454	58	QILNTVSLMALFALGATAVPVSPVTRVQCCQRSPGDLTTPQWKKIFTKITRRVTITTC	55.172	2.77e-13
zif_29	AYPX01004589.1	607	864	90	MQIFKIIQVIGLLAIGTTALPVSGGSLIQQQDVKHQSSIKDCQDYWPKHGKLQAAEKAFNKRGK----IESYTCTDCGKTWTNKDDFVNH	44.444	9.21e-18
zif_30	AYPX01001311.1	2904	3233	110	MHLKASSILALLVIGANAYPASANSAAALVPEPQQPEAPAVAGSTVGAQVDIHHPRLEARYGRDEPQIMCGYCGKRFWNKPDLEKHIKLKPSKGGHKGQPYKEHSWNRPT	100.000	1.39e-50
zif_35	AYPX01005960.1	454	729	92	MQIFKIVQVLGLLAVGTSALPTPAGVDVDGGQLQARAEGDKVRPPSIKCLTCEQGGFPNVDEYEQHYKQKHPEIVQQVSSPNPHLNKGKKAN	100.000	1.80e-59
zif_35	AYPX01002529.1	6561	6854	102	MQIFNIVQVLGLLAVGASALPTPANVGAVQPVEGSQLQARS--SNFYSAGWTQYPSANSGYPSNSASTYYYKCNHCGKHTKEESQQKYHQENSH--KGKESN	42.157	3.04e-12
