# Supplementary material for: Zinc-finger (ZiF) fold secreted effectors form a functionally diverse family across lineages of the blast fungus Magnaporthe oryzae
Source: PLoS Pathog. 2024 Jun 17;20(6):e1012277. doi: 10.1371/journal.ppat.1012277 (PMC11213319; doi:10.1371/journal.ppat.1012277)
Supplement: S1 Data — Text files with hits for ZiF effectors by TBLAST for each M. oryzae isolate. (ZIP) [file ppat.1012277.s001.zip › tblastn_zif_vs_MZ5-1-6_GCA_004346965.1_ASM434696v1_genomic.txt]

zif1	CP034207.1	5212229	5211957	91	MQVSKIALTIAFYSLGVAAFPMKANCGPTTSRELQNGITSGTKAAVNHGSNLHTREEEPVEQNLPCGKCGTYTTNDGTLYFRHFSDCDGKS	62.637	1.16e-30
zif2	CP034207.1	5212229	5211957	91	MQVSKIALTIAFYSLGVAAFPMKANCGPTTSRELQNGITSGTKAAVNHGSNLHTREEEPVEQNLPCGKCGTYTTNDGTLYFRHFSDCDGKS	100.000	1.37e-58
zif_11	CP034210.1	3505075	3504839	79	MQFSKITLAIALYAVGTAALPTASRCAGAPGRDVAATRGAKLQAREEDKPTPQYRCDKCQKEFVKGNDFFNHGGRGQCV	96.203	1.15e-47
zif_18	CP034209.1	5094569	5094366	68	PKCGDKPGIKLLSKRSSEVSGSAGASTVYQCSKCYWYVSKNQYDVAHHQSSCNGNSKLFPTQFEFINI	94.118	1.58e-44
zif_18	CP034209.1	5094651	5094562	30	MKISKIVSAAALYSVGIAALPTNYKYTPQM	93.333	1.58e-44
zif_18	CP034204.1	1278121	1277867	85	MKVSKIVLAIAFYSVGIAALPTRFHCATECGDKTGVNLHFKRSSDSNGSAGAATVYTCSKCYGYHSKNQDNVIAHQAACDGNSTL	65.882	4.06e-31
zif_22	CP034209.1	5108684	5108950	89	MHFFKTVQIVTMFAVGIMALPTPGYTPTNQNTGDIVARSDTVKGKDVATSTDADKKKRTKDYYWRCANCRAKFRDYETFEKHGNECKSV	94.382	3.27e-54
zif_26	CP034204.1	940391	940146	82	MQIFNMVSLVALFALGATAVPVSSITGVQCCQANHGDLTTPQAQSLFKSHQKRQDYWVCHACNKQFKTSAALQKHKDTVVHP	85.366	3.36e-43
zif_26	CP034204.1	1276803	1276594	70	FRPGSYSRPWSLTTDVQCFQANPGDLTTTQVRRLFKSHQKRQDYWLYHGCNKQFITLDALQKHIKIVVHP	62.857	1.20e-25
zif_26	CP034204.1	1276838	1276776	21	MQIFNMVSLVALFALGATAVP	90.476	1.20e-25
zif_29	CP034207.1	5383380	5383652	91	MQFSTNVQTIGLLAIATTALPVSNSFAIQQHDTNHQPSFQDCQNYCSNDRAVENTFYKRSDPRNVMGTWTCKTCQATWTDFDTFIKHRHPA	96.703	2.57e-57
zif_29	CP034206.1	2423235	2423522	96	MQIFKIIQVIGLLAIGTTALPVSGNSLIQQQDMKHQPSIKECQIHSSKHGNLQAAEKALNKRTRPSTEPPIKTYECTDCNQIFTSGSDHENHSCPG	39.583	2.30e-14
zif_30	CP034210.1	286480	286151	110	MHLKASSILALLVIGANAYPASANSAAALVPEPQQPEAPAVAGSTVGAQVDIHHPRLEARYGRDEPQIMCGYCGKRFWNKPDLEKHIKLKPSKGGHKGQPYKEHSWNRPT	100.000	9.38e-51
zif_35	CP034204.1	453821	453546	92	MQIFKIVQVLGLLAVGTSALPTPAGVDVDGGQLQARAEGDKVRPPSIKCLTCEQDGFPNVDEYEQHYKQKHPEIVQQVSSPNPHLNKAKKAN	97.826	6.39e-58
