# Supplementary material for: Zinc-finger (ZiF) fold secreted effectors form a functionally diverse family across lineages of the blast fungus Magnaporthe oryzae
Source: PLoS Pathog. 2024 Jun 17;20(6):e1012277. doi: 10.1371/journal.ppat.1012277 (PMC11213319; doi:10.1371/journal.ppat.1012277)
Supplement: S1 Data — Text files with hits for ZiF effectors by TBLAST for each M. oryzae isolate. (ZIP) [file ppat.1012277.s001.zip › tblastn_zif_vs_P28_GCA_002218475.1_P-0028_genomic.txt]

zif1	MKZV01000175.1	2930	2667	88	MQVSKIALAIAFYSLGVAAFPMQANCGPTTSRELQNGATSGTEVAVKSGFTPQACDDKLLKCGKCESFTTNSARRYFNHYADCSGKSK	97.727	5.38e-54
zif2	MKZV01000175.1	2930	2670	91	MQVSKIALAIAFYSLGVAAFPMQANCGPTTSRELQNGATSGTEVAVKSGFTPQACDDKL----LKCGKCESFTTNSARRYFNHYADCSGKS	63.736	6.96e-32
AVRPii_zif_3	MKZV01000818.1	415	627	71	MQLSKITLAIAFYAVGIAALPTPACRNGNTKGATVRGAKLEARGDDDYLHYCSRCGFGSDDSNAYFNHKCS	71.831	1.87e-20
zif_11	MKZV01000140.1	53935	54171	79	MQFSKITLAIALYAVGTAALPTASRCAGAPGRDVAATRGAKLQAREEDKPTPQYRCDKCQKEFVKGNDFFNHGGRGQCV	96.203	1.16e-47
zif_18	MKZV01000079.1	6220	6017	68	PKCGDKPGIKLLSKRSSEVSGSAGASTVYQCSKCYWYVSKNQYDVAHHQSSCNGNSKLFPTQFEFINI	94.118	1.64e-44
zif_18	MKZV01000079.1	6302	6213	30	MKISKIVSAAALYSVGIAALPTNYKYTPQM	93.333	1.64e-44
zif_18	MKZV01000200.1	32446	32192	85	MKVSKIVLAIAFYSVGIAALPTRFHCATECGDKTGVNLHFKRSSDSNGSAGAATVYTCSKCYGYHSKNQDNVIAHQAACDGNSTL	65.882	4.08e-31
zif_22	MKZV01000079.1	20336	20602	89	MHFFKTAQILTTLAVSIMALPTPGYTPTNQNTGDIVARSDTLHGIDVATSTGANKQKRSSGTVWTCANCQAKFTDYDSFEKHGKNCKSV	76.404	1.94e-42
zif_26	MKZV01000078.1	19309	19064	82	MQTFNIVSLVALFALGATAVPVSSITGVQCCQANHGDLTTFQVQNLVKNHQKRQNYWVCHVCNKQFTIESALQKHKDTVVHP	96.341	4.20e-49
zif_26	MKZV01000040.1	1922	2167	82	MQTFNIVSLVALFALGATAVPVSSITGVQCCQANHGDLTTFQVQNLVKNHQKRQDYWVCRACNKQFTTESALQKHKDTVVHP	96.341	6.26e-49
zif_26	MKZV01000200.1	31128	30919	70	FRPGSYSRPWSSTTDVQCFQANPGDLTTTQVRRLFKSHQKRQDYWLYHGCNKQFITSDALQKHIKIVVHP	61.429	2.54e-25
zif_26	MKZV01000200.1	31163	31101	21	MQIFNMVSLVALFALGATAVP	90.476	2.54e-25
zif_26	MKZV01000001.1	83274	83447	58	QILNTVSLMALFALGATAVPVSPVTRVQCCQRSPGDLTTPQWKKIFTKITRRVTITTC	55.172	3.16e-13
zif_29	MKZV01000328.1	50939	50667	91	MQFSTNVQTIGLLAIGTTALPVSNSFAIQQHDTNHQPSFQDCQNYCSNDRAVENTFYKRSDPRKVVGTWTCKSCQATWTDFDTFIKHRHPA	94.505	2.29e-56
zif_29	MKZV01000088.1	219454	219167	96	MQIFKIIQVIGLLAIGTTALPVSGNSLIQQQDMKHQPSIKECQIHSSKHGNLQAAEKALNKRTRPSTEPPIKTYECTDCNQIFTSGSDHENHSCPG	39.583	2.31e-14
zif_30	MKZV01000050.1	92892	93221	110	MHLKASSILALLVIGANAYPAPGNSAAALVPEPQQPEAPAVAGSTVGAQADIHHPRLEARYGRDEPQIMCGYCGKRFWNKPDLGKHIKLKTSKGGHDGQPYKEHSWNRPT	94.545	1.24e-46
zif_35	MKZV01000447.1	35501	35226	92	MQIFKIVQVLGLLAVGTSALPTPAGVDVDGGQLQARAEGDKVRPPSIKCLTCEQDGFPNVDEYEQHYKQKHPEIVQQVSSPNPHLNKGKKAN	98.913	1.01e-57
