# Supplementary material for: Zinc-finger (ZiF) fold secreted effectors form a functionally diverse family across lineages of the blast fungus Magnaporthe oryzae
Source: PLoS Pathog. 2024 Jun 17;20(6):e1012277. doi: 10.1371/journal.ppat.1012277 (PMC11213319; doi:10.1371/journal.ppat.1012277)
Supplement: S1 Data — Text files with hits for ZiF effectors by TBLAST for each M. oryzae isolate. (ZIP) [file ppat.1012277.s001.zip › tblastn_zif_vs_PgKY_contigs.txt]

zif1	NODE_6258_length_71403_cov_14.944246	67325	67588	88	MQVSKIALAIAFYSLGVAAFPMQANCGPTTSRELQNGATSGTEVAVKSGFTPQACDDKLLKCGKCESFTTNSARRYFNHYADCSGKSK	97.727	5.26e-54
zif2	NODE_6258_length_71403_cov_14.944246	67325	67585	91	MQVSKIALAIAFYSLGVAAFPMQANCGPTTSRELQNGATSGTEVAVKSGFTPQACDDKL----LKCGKCESFTTNSARRYFNHYADCSGKS	63.736	6.82e-32
AVRPii_zif_3	NODE_3694_length_12734_cov_17.469215	8898	8686	71	MQLSKITLAIAFYAVGIAALPTPACRNGNTKGATVRGAKLEARGDDDYLHYCSRCGFGSDDSNAYFNHKCS	71.831	1.96e-20
zif_11	NODE_5506_length_100471_cov_15.986245	17513	17749	79	MQFSKITLAIALYAVGTAALPTASRCAGAPGRDVAATRGAKLQAREEDKPTPQYRCDKCQKEFVKGNDFFNHGGRGQCV	96.203	1.13e-47
zif_18	NODE_3676_length_66484_cov_15.327191	4614	4411	68	PKCGDKPGIKLLSKRSSEVSGSAGASTVYQCSKCYWYVSKNQYDVAHHQSSCNGNSKLFPTQFEFINI	94.118	1.59e-44
zif_18	NODE_3676_length_66484_cov_15.327191	4696	4607	30	MKISKIVSAAALYSVGIAALPTNYKYTPQM	93.333	1.59e-44
zif_18	NODE_3426_length_3739_cov_7.568601	1521	1267	85	MKVSKIVLAIAFYSVGIAALPTRFHCATECGDKTGVNLHFKRSSDSNGSAGAATVYTCSKCYGYHSKNQDNVIAHQAACDGNSTL	65.882	3.89e-31
zif_22	NODE_3676_length_66484_cov_15.327191	18877	19143	89	MHFFKTAQILTTLAVSIMALPTPGYTPTNQNTGDIVARSDTLHGIDVATSTGANKQKRSSGTVWTCANCQAKFTDYDSFEKHGKNCKSV	76.404	2.37e-42
zif_26	NODE_2978_length_14084_cov_17.260366	7791	7546	82	MQTFNIVSLVALFALGATAVPVSSITGVQCCQANHGDLTTFQVQNLVKNHQKRQDYWVCHACNKQFTTESALQKHKDTVVHP	97.561	7.02e-50
zif_26	NODE_3426_length_3739_cov_7.568601	203	15	63	FRPGSYSRPWSSTTDVQCFQANPGDLTTTQVRRLFKSHQKRQDYWLYHGCNKQFITSDALQKH	61.905	2.15e-23
zif_26	NODE_3426_length_3739_cov_7.568601	238	176	21	MQIFNMVSLVALFALGATAVP	90.476	2.15e-23
zif_26	NODE_4783_length_30881_cov_12.374535	11691	11518	58	QILNTVSLMALFALGATAVPVSPVTRVQCCQRSPGDLTTPQWKKIFTKITRRVTITTC	55.172	3.09e-13
zif_29	NODE_2631_length_105533_cov_16.797987	421	693	91	MQFSTNVQTIGLLAIGTTALPVSNSFAIQQHDTNHQPSFQDCQNYCSNDRAVENTFYKRSDPRKVVGTWTCKSCQATWTDFDTFIKHRHPA	94.505	2.24e-56
zif_29	NODE_3588_length_14692_cov_15.355772	1046	1333	96	MQIFKIIQVIGLLAIGTTALPVSGNSLIQQQDMKHQPSIKECQIHSSKHGNLQAAEKALNKRTRPSTEPPIKTYECTDCNQIFTSGSDHENHSCPG	39.583	2.25e-14
zif_30	NODE_5300_length_173768_cov_17.011671	91761	92090	110	MHLKASSILALLVIGANAYPAPGNSAAALVPEPQQPEAPAVAGSTVGAQADIHHPRLEARYGRDEPQIMCGYCGKRFWNKPDLGKHIKLKTSKGGHDGQPYKEHSWNRPT	94.545	1.22e-46
zif_35	NODE_6030_length_184339_cov_16.098003	10772	10497	92	MQIFKIVQVLGLLAVGTSALPTPAGVDVDGGQLQARAEGDKVRPPSIKCLTCEQDGFPNVDEYEQHYKQKHPEIVQQVSSPNPHLNKGKKAN	98.913	9.93e-58
