# Supplementary material for: Zinc-finger (ZiF) fold secreted effectors form a functionally diverse family across lineages of the blast fungus Magnaporthe oryzae
Source: PLoS Pathog. 2024 Jun 17;20(6):e1012277. doi: 10.1371/journal.ppat.1012277 (PMC11213319; doi:10.1371/journal.ppat.1012277)
Supplement: S1 Data — Text files with hits for ZiF effectors by TBLAST for each M. oryzae isolate. (ZIP) [file ppat.1012277.s001.zip › tblastn_zif_vs_PH42_GCA_002924865.1_ASM292486v1_genomic.txt]

zif1	PJXZ01000608.1	16050	15778	91	MQVSKIALTIAFYSLGVAAFPMKANCGPTTSRELQNGITSGTKAAVNHGSNLHTREEEPVEQNLPCGKCGTYTTNDGTLYFRHFSDCDGKS	62.637	1.17e-30
zif2	PJXZ01000608.1	16050	15778	91	MQVSKIALTIAFYSLGVAAFPMKANCGPTTSRELQNGITSGTKAAVNHGSNLHTREEEPVEQNLPCGKCGTYTTNDGTLYFRHFSDCDGKS	100.000	1.39e-58
AVRPii_zif_3	PJXZ01001174.1	7110	6901	70	MQLSKITFAIALYAIGIAALPTPASLNGNTEVATISDVKLEARSDTTYHKCSKCGYGSDDSDAYFNHKCN	100.000	1.12e-33
zif_11	PJXZ01000148.1	15443	15207	79	MQFSKITLAIALYAVGTAALPTASRCAGAPGRDVAATRGAKLQAREEDKPTPQYRCDKCQKEFVKGNDFFNHGGRGQCV	96.203	1.17e-47
zif_18	PJXZ01000116.1	65046	65249	68	PKCGDKPGIKLLSKRSSEVSGSAGASTVYQCSKCYWYVSKNQYDVAHHQSSCNGNSKLFPTQFEFINI	94.118	1.64e-44
zif_18	PJXZ01000116.1	64964	65053	30	MKISKIVSAAALYSVGIAALPTNYKYTPQM	93.333	1.64e-44
zif_22	PJXZ01000116.1	50921	50655	89	MHFFKTAQILTTLAVSIMALPTPGYTPTNQNTGDIVARSDTLHGIDVATSTGANKQKRSSGTVWTCANCQAKFTDYDSFEKHGKNCKSV	76.404	1.95e-42
zif_29	PJXZ01000053.1	95302	95030	91	MQFSTNVQTIGLLAIATTALPVSNSFAIQQHDTNHQPSFQDCQNYCSNDRAVENTFYKRSDPRNVMGTWTCKTCQATWTDFDTFIKHRHPA	96.703	2.60e-57
zif_29	PJXZ01000122.1	31814	31527	96	MQIFKIIQVIGLLAIGTTALPVSGNSLIQQQDMKHQPSIKECQIHSSKHGNLQAAEKALNKRTRPSTEPPIKTYECTDCNQIFTSGSDHENHSCPG	39.583	2.33e-14
zif_30	PJXZ01001203.1	4716	5045	110	MHLKASSILALLVIGANAYPAPGNSAAALVPEPQQPEAPAVAGSTVGAQADIHHPRLEARYGRDEPQIMCGYCGKRFWNKPDLGKHIKLKTSKGGHDGQPYKEHSWNRPT	94.545	1.22e-46
zif_35	PJXZ01000165.1	12982	12707	92	MQIFKIVQVLGLLAVGTSALPTPAGVDVDGGQLQARAEGDKVRPPSIKCLTCEQDGFPNVDEYEQHYKQKHPEIVQQVSSPNPHLNKAKKAN	97.826	6.47e-58
