# Supplementary material for: Zinc-finger (ZiF) fold secreted effectors form a functionally diverse family across lineages of the blast fungus Magnaporthe oryzae
Source: PLoS Pathog. 2024 Jun 17;20(6):e1012277. doi: 10.1371/journal.ppat.1012277 (PMC11213319; doi:10.1371/journal.ppat.1012277)
Supplement: S1 Data — Text files with hits for ZiF effectors by TBLAST for each M. oryzae isolate. (ZIP) [file ppat.1012277.s001.zip › tblastn_zif_vs_PL3-1_GCA_002924825.1_ASM292482v1_genomic.txt]

zif1	PJXX01000310.1	35470	35198	91	MQVSKIALTIAFYSLGVAAFPMKANCGPTTSRELQNGITSGTKAAVNHGSNLHTREEEPVEQNLPCGKCGTYTTNDGTLYFRHFSDCDGKS	62.637	1.15e-30
zif2	PJXX01000310.1	35470	35198	91	MQVSKIALTIAFYSLGVAAFPMKANCGPTTSRELQNGITSGTKAAVNHGSNLHTREEEPVEQNLPCGKCGTYTTNDGTLYFRHFSDCDGKS	100.000	1.36e-58
zif_11	PJXX01000274.1	34246	34482	79	MQFSKITLAIALYAVGTAALPTASRCAGAPGRDVAATRGAKLQAREEDKPTPQYRCDKCQKEFVKGNDFFNHGGRGQCV	96.203	1.14e-47
zif_18	PJXX01000205.1	4408	4205	68	PKCGDKPGIKLLSKRSSEVSGSAGASTVYQCSKCYWYVSKNQYDVAHHQSSCNGNSKLFPTQFEFINI	94.118	1.62e-44
zif_18	PJXX01000205.1	4490	4401	30	MKISKIVSAAALYSVGIAALPTNYKYTPQM	93.333	1.62e-44
zif_18	PJXX01000423.1	8818	8564	85	MKVSKIVLAIAFYSVGIAALPTRFHCATECGDKTGVNLHFKRSSDSNGSAGAATVYTCSKCYGYHSKNQDNVIAHQAACDGNSTL	65.882	4.03e-31
zif_22	PJXX01000205.1	18523	18789	89	MHFFKTAQILTTLAVSIMALPTPGYTPTNQNTGDIVARSDTLHGIDVATSTGANKQKRSSGTVWTCANCQAKFTDYDSFEKHGKNCKSV	76.404	1.92e-42
zif_22	PJXX01000661.1	1902	2159	88	MHFFKTITQILTMFAVGTMALPTPCNTAATQNRGGIVARSDTLHST-VGGSTGTNDKQK-RDRTWYCSKCKQTFTSYDSFASHDANCK	53.409	4.78e-22
zif_26	PJXX01001149.1	213	458	82	MQTFNIVSLVALFALGATAVPVSSITGVQCCQANHGDLTTFQVQNLVKNHQKRQDYWVCRACNKQFTTESALQKHKDTVVHP	96.341	7.87e-50
zif_26	PJXX01000423.1	7500	7291	70	FRPGSYSRPWSSTTDVQCFQANPGDLTTTQVRRLFKSHQKRQDYWLYHGCNKQFITSDALQKHIKIVVHP	61.429	2.50e-25
zif_26	PJXX01000423.1	7535	7473	21	MQIFNMVSLVALFALGATAVP	90.476	2.50e-25
zif_26	PJXX01000023.1	120942	120769	58	QILNTVSLMALFALGATAVPVSPVTRVQCCQRSPGDLTTPQWKKIFTKITRRVTITTC	55.172	3.12e-13
zif_29	PJXX01000111.1	86573	86301	91	MQFSTNVQTIGLLAIGTTAIPVSNSFAIQRHDTNHQPSFQDCQNYCSNDRAVENTFYKRSDPRNVMGTWTCKTCQATWTDFDTFIKHRHPA	100.000	6.41e-59
zif_29	PJXX01000005.1	219796	219509	96	MQIFKIIQVIGLLAIGTTALPVSGNSLIQQQDMKHQPSIKECQIHSSKHGNLQAAEKALNKRTRPSTEPPIKTYECTDCNQIFTSGSDHENHSCPG	39.583	2.29e-14
zif_30	PJXX01000055.1	94005	94334	110	MHLKASSILALLVIGANAYPAPGNSAAALVPEPQQPEAPAVAGSTVGAQADIHHPRLEARYGRDEPQIMCGYCGKRFWNKPDLGKHIKLKTSKGGHDGQPYKEHSWNRPT	94.545	1.23e-46
zif_35	PJXX01000021.1	9806	9531	92	MQIFKIVQVLGLLAVGTSALPTPAGVDVDGGQLQARAEGDKVRPPSIKCLTCEQDGFPNVDEYEQHYKQKHPEIVQQVSSPNPHLNKGKKAN	98.913	1.70e-58
