# Supplementary material for: Zinc-finger (ZiF) fold secreted effectors form a functionally diverse family across lineages of the blast fungus Magnaporthe oryzae
Source: PLoS Pathog. 2024 Jun 17;20(6):e1012277. doi: 10.1371/journal.ppat.1012277 (PMC11213319; doi:10.1371/journal.ppat.1012277)
Supplement: S1 Data — Text files with hits for ZiF effectors by TBLAST for each M. oryzae isolate. (ZIP) [file ppat.1012277.s001.zip › tblastn_zif_vs_PM1_GCA_003013045.1_ASM301304v1_genomic.txt]

zif1	PQBJ01003161.1	19477	19223	86	MQLSKIALALAFYS-GIAALPTKAKCAPVGNRDLQKRFTGNTQIAVNHGSKLQTRAEEKLHTCGKCKQFTTNSAAEYFSHYSQCNG	53.488	2.95e-23
zif2	PQBJ01003161.1	19477	19223	89	MQLSKIALALAFYS-GIAALPTKAKCAPVGNRDLQKRFTGNTQIAVNHGSKLQTRAEEKLH---TCGKCKQFTTNSAAEYFSHYSQCNG	53.933	2.04e-25
AVRPii_zif_3	PQBJ01000091.1	976	770	69	MQLSKITFAIALYAVGIAALPTPACLNGNTEVATISHVKLEARSDKTYHYCSKCGFGSDDSDAYFNHKC	91.304	3.03e-29
AVRPii_zif_3	PQBJ01002614.1	33322	33116	70	MQLSKITFAIALYAVGIAALPTPASLNGNTEVATISDVKLEARSD-HYQKCSRCGFSSDDPHEYVNHKCN	84.286	6.31e-25
AVRPii_zif_3	PQBJ01001213.1	8257	8045	71	MQLSKITLAIAFYAVGIAALPTPACRNGNTKGATVRGAKLEARGDDDYLHYCSRCGFGSDDSNAYFNHKCS	71.831	2.22e-20
zif_18	PQBJ01002620.1	2445	2161	95	MKISKIVLAIAFYSIGIAALPTNFKCATECGDKTGVNLHSKRSSVTNGSAGAATVYTCSKCYSYTSKNQENVIAHQAACDGNSTLFLTKFALKNI	66.316	4.21e-36
zif_18	PQBJ01002271.1	29740	30003	88	MQVIKIILAITCYSASITALPTTINRATKCGFPDEIGENLLLKRSSEISGSAGANHIYMCPKCLDYRSKNQVAVGNHASKCNGNSMLI	55.682	8.24e-23
zif_22	PQBJ01002435.1	2423	2662	83	MHFFKTTTQVFTLFALSTMALPTRCNIAITQNPRAIVSRSDTPQKNNLDNSTGQNNNK--KHAIWKCS-CQAEFPNSDAYNKH	44.578	4.86e-14
zif_26	PQBJ01000598.1	17732	17977	82	MQIFNVMPLVALFALGVTAAPMPTTTDMQASPANRVDSTILPAQHFDNIHQKRQSYYVCRDCNRQFKTEKALQNHKDSTIHP	53.659	3.86e-25
zif_35	PQBJ01002158.1	1506	1258	83	MHIFKIVQLLGLLAAGASALPTPAAADAAQPGEGGQSQARTEPGSGNEANVNRPKETVRCPRCPESAFPSVQEYAEHYGKAHP	50.602	4.40e-18
