# Supplementary material for: Zinc-finger (ZiF) fold secreted effectors form a functionally diverse family across lineages of the blast fungus Magnaporthe oryzae
Source: PLoS Pathog. 2024 Jun 17;20(6):e1012277. doi: 10.1371/journal.ppat.1012277 (PMC11213319; doi:10.1371/journal.ppat.1012277)
Supplement: S1 Data — Text files with hits for ZiF effectors by TBLAST for each M. oryzae isolate. (ZIP) [file ppat.1012277.s001.zip › tblastn_zif_vs_PY5010_contigs.txt]

zif1	NODE_4264_length_101331_cov_13.887399	91027	90755	91	MQVSKIALTIAFYSLGVAAFPMKANCGPTTSRELQNGITSGTKAAVNHGSNLHTREEEPVEQNLPCGKCGTYTTNDGTLYFRHFSDCDGKS	62.637	1.16e-30
zif2	NODE_4264_length_101331_cov_13.887399	91027	90755	91	MQVSKIALTIAFYSLGVAAFPMKANCGPTTSRELQNGITSGTKAAVNHGSNLHTREEEPVEQNLPCGKCGTYTTNDGTLYFRHFSDCDGKS	100.000	1.38e-58
AVRPii_zif_3	NODE_5467_length_13819_cov_13.669513	890	678	71	MQLSKITLAIAFYAVGIAALPTPACRNGNTKGATVRGAKLEARGDDDYLHYCSRCGFGSDDSNAYFNHKCS	71.831	1.99e-20
zif_11	NODE_3258_length_256643_cov_13.598855	235763	235527	79	MQFSKITLAIALYAVGTAALPTASRCAGAPGRDVAATRGAKLQAREEDKPTPQYRCDKCQKEFVKGNDFFNHGGRGQCV	96.203	1.15e-47
zif_18	NODE_5262_length_179351_cov_13.649397	42188	41985	68	PKCGDKPGIKLLSKRSSEVSGSAGASTVYQCSKCYWYVSKNQYDVAHHQSSCNGNSKLFPTQFEFINI	94.118	1.61e-44
zif_18	NODE_5262_length_179351_cov_13.649397	42270	42181	30	MKISKIVSAAALYSVGIAALPTNYKYTPQM	93.333	1.61e-44
zif_18	NODE_4088_length_303005_cov_14.065385	228957	229211	85	MKVSKIVLAIAFYSVGIAALPTRFHCATECGDKTGVNLHFKRSSDSNGSAGAATVYTCSKCYGYHSKNQDNVIAHQAACDGNSTL	65.882	4.07e-31
zif_22	NODE_5262_length_179351_cov_13.649397	56304	56570	89	MHFFKTAQILTTLAVSIMALPTPGYTPTNQNTGDIVARSDTLHGIDVATSTGANKQKRSSGTVWTCANCQAKFTDYDSFEKHGKNCKSV	76.404	1.93e-42
zif_26	NODE_2356_length_2256_cov_14.485373	905	660	82	MQTFNIVSLVALFALGATAVPVSSITGVQCCQANHGDLTTFQVQNLVKNHQKRQDYWVCRACNKQFTTESALQKHKDTVVHP	96.341	3.72e-49
zif_26	NODE_4088_length_303005_cov_14.065385	230275	230484	70	FRPGSYSRPWSSTTDVQCFQANPGDLTTTQVRRLFKSHQKRQDYWLYHGCNKQFITSDALQKHIKIVVHP	61.429	2.44e-25
zif_26	NODE_4088_length_303005_cov_14.065385	230240	230302	21	MQIFNMVSLVALFALGATAVP	90.476	2.44e-25
zif_26	NODE_3429_length_204382_cov_13.933390	121082	120909	58	QILNTVSLMALFALGATAVPVSPVTRVQCCQRSPGDLTTPQWKKIFTKITRRVTITTC	55.172	3.15e-13
zif_29	NODE_4328_length_450046_cov_14.067380	122854	123126	91	MQFSTNVQTIGLLAIGTTAIPVSNSFAIQRHDTNHQPSFQDCQNYCSNDRAVENTFYKRSDPRNVMGTWTCKTCQATWTDFDTFIKHRHPA	100.000	6.47e-59
zif_29	NODE_3834_length_295775_cov_14.344519	219852	219565	96	MQIFKIIQVIGLLAIGTTALPVSGNSLIQQQDMKHQPSIKECQIHSSKHGNLQAAEKALNKRTRPSTEPPIKTYECTDCNQIFTSGSDHENHSCPG	39.583	2.30e-14
zif_30	NODE_3064_length_423812_cov_13.330328	252819	252490	110	MHLKASSILALLVIGANAYPASANSAAALVPEPQQPEAPAVAGSTVGAQVDIHHPRLEARYGRDEPQIMCGYCGKRFWNKPDLEKHIKLKPSKGGHKGQPYKEHSWNRPT	100.000	1.59e-50
zif_35	NODE_2726_length_322705_cov_14.151727	67922	67647	92	MQIFKIVQVLGLLAVGTSALPTPAGVDVDGGQLQARAEGDKVRPPSIKCLTCEQDGFPNVDEYEQHYKQKHPEIVQQVSSPNPHLNKGKKAN	98.913	1.01e-57
