# Supplementary material for: Zinc-finger (ZiF) fold secreted effectors form a functionally diverse family across lineages of the blast fungus Magnaporthe oryzae
Source: PLoS Pathog. 2024 Jun 17;20(6):e1012277. doi: 10.1371/journal.ppat.1012277 (PMC11213319; doi:10.1371/journal.ppat.1012277)
Supplement: S1 Data — Text files with hits for ZiF effectors by TBLAST for each M. oryzae isolate. (ZIP) [file ppat.1012277.s001.zip › tblastn_zif_vs_PY5033_v2_contigs.txt]

zif1	NODE_3270_length_156175_cov_12.940509	67900	68163	88	MQVSKIALAIAFYSLGVAAFPMQANCGPTTSRELQNEATSGTEVAVKSGFTPQACNDKLLKCGKCESFTTNSARRYFNHYADCSGKSK	100.000	1.34e-55
zif2	NODE_3270_length_156175_cov_12.940509	67900	68160	91	MQVSKIALAIAFYSLGVAAFPMQANCGPTTSRELQNEATSGTEVAVKSGFTPQACNDKL----LKCGKCESFTTNSARRYFNHYADCSGKS	62.637	1.27e-30
AVRPii_zif_3	NODE_2630_length_71141_cov_13.852082	4567	4355	71	MQLSKITLAIAFYAVGIAALPTPACRNGNTKGATVRGAKLEARGDDDYLHYCSRCGFGSDDSNAYFNHKCS	71.831	2.00e-20
zif_11	NODE_2044_length_115555_cov_13.055325	34156	34392	79	MQFSKITLAIALYAVGTAALPTASRCAGAPGRDVAATRGAKLQAREEDNPTPQYRCEKCKKEFVKGNDYFNHEGRGQCV	91.139	4.29e-45
zif_18	NODE_2235_length_157456_cov_13.430622	14862	14578	95	MKISKIVSAIALYSVGIAALPTNY*YITECGDKTGVNLHSKRSSDVSGSAGANTVYICNKCYWYNHKD*YTVADHMSKCNGNSDLFPT*FEFISI	73.684	2.12e-39
zif_18	NODE_2662_length_102870_cov_14.349811	10600	10854	85	MKVSKIVLAIAFYSVGIAALPTRFHCATECGDKTGVNLHFKRSSDSNGSAGAATVYTCSKCYGYHSKNQDNVIAHQAACDGNSTL	65.882	4.07e-31
zif_22	NODE_2235_length_157456_cov_13.430622	28477	28743	89	MHFFKTAQILTTLAVSIMALPTPGYTPTNQNTGDIVARSDTLHGIDVATSTGANKQKRSSGTVWTCANCQAKFTDYDSFEKHGNQCKSV	77.528	7.12e-44
zif_26	NODE_3787_length_65685_cov_14.461627	31533	31288	82	MQTFNIVSLVALFALGATAVPVSSITGVQCCQANHGDLTTFQVQNLVKNHQKRQNYWVCHVCNKQFTIESALQKHKDTVVHP	96.341	4.19e-49
zif_26	NODE_2662_length_102870_cov_14.349811	11918	12127	70	FRPGSYSRPWSSTTDVQCFQANPGDLTTTQVRRLFKSHQKRQDYWLYHGCNKQFITSDALQKHIKIVVHP	61.429	2.48e-25
zif_26	NODE_2662_length_102870_cov_14.349811	11883	11945	21	MQIFNMVSLVALFALGATAVP	90.476	2.48e-25
zif_26	NODE_757_length_33383_cov_13.736902	15762	15589	58	QILNTVSLMALFALGATAVPVSPVTRVQCCQRSPGDLTTPQWKKIFTKITRRVTITTC	55.172	3.14e-13
zif_29	NODE_3908_length_180973_cov_12.916054	105186	104914	91	MQFSTNVQTIGLLAIGTTAIPVSNSFAIQRHDTNHQPSFQDCQNYCSNDRAVENTFYKRSDPRNVMGTWTCKTCQATWTDFDTFIKHRHPA	100.000	6.46e-59
zif_29	NODE_3523_length_762537_cov_13.311223	299321	299608	96	MQIFKIIQVIGLLAIGTTALPVSGNSLIQQQDMKHQPSIKECQIHSSKHGNLQAAEKALNKRTRPSTEPPIKTYECTDCNQIFTSGSDHENHSCPG	39.583	4.78e-14
zif_30	NODE_3694_length_254755_cov_13.168319	45839	46168	110	MHLKASSILALLVIGANAYPASANSAAALVPEPQQPEAPAVAGSTVGAQADIHHPRLEARYGRDEPQIMCGYCGKRFWNKPDLGKHIKLKTSKGGHDGQPYKEHSWNRPT	96.364	3.09e-47
zif_35	NODE_906_length_215891_cov_13.527776	180838	181113	92	MQIFKIVQVLGLLAVGTSALPTPAGVDVDGGQLQARAEGDKVRPPSIKCLTCEQDGFPNVDEYEQHYKQKHPEIVQQVSSPNPHLNKGKKAN	98.913	1.01e-57
