# Supplementary material for: Zinc-finger (ZiF) fold secreted effectors form a functionally diverse family across lineages of the blast fungus Magnaporthe oryzae
Source: PLoS Pathog. 2024 Jun 17;20(6):e1012277. doi: 10.1371/journal.ppat.1012277 (PMC11213319; doi:10.1371/journal.ppat.1012277)
Supplement: S1 Data — Text files with hits for ZiF effectors by TBLAST for each M. oryzae isolate. (ZIP) [file ppat.1012277.s001.zip › tblastn_zif_vs_PY6017_v2_contigs.txt]

zif1	NODE_3431_length_156231_cov_13.904455	67864	68127	88	MQVSKIALAIAFYSLGVAAFPMQANCGPTTSRELQNEATSGTEVAVKSGFTPQACNDKLLKCGKCESFTTNSARRYFNHYADCSGKSK	100.000	1.35e-55
zif2	NODE_3431_length_156231_cov_13.904455	67864	68124	91	MQVSKIALAIAFYSLGVAAFPMQANCGPTTSRELQNEATSGTEVAVKSGFTPQACNDKL----LKCGKCESFTTNSARRYFNHYADCSGKS	62.637	1.28e-30
AVRPii_zif_3	NODE_2905_length_145609_cov_13.941790	116969	117181	71	MQLSKITLAIAFYAVGIAALPTPACRNGNTKGATVRGAKLEARGDDDYLHYCSRCGFGSDDSNAYFNHKCS	71.831	2.01e-20
zif_11	NODE_1794_length_115544_cov_13.927249	81512	81276	79	MQFSKITLAIALYAVGTAALPTASRCAGAPGRDVAATRGAKLQAREEDNPTPQYRCEKCKKEFVKGNDYFNHEGRGQCV	91.139	4.33e-45
zif_18	NODE_4012_length_690738_cov_13.637554	210188	209904	95	MKISKIVSAIALYSVGIAALPTNY*YITECGDKTGVNLHSKRSSDVSGSAGANTVYICNKCYWYNHKD*YTVADHMSKCNGNSDLFPT*FEFISI	73.684	2.14e-39
zif_18	NODE_3182_length_429159_cov_13.881477	139140	138886	85	MKVSKIVLAIAFYSVGIAALPTRFHCATECGDKTGVNLHFKRSSDSNGSAGAATVYTCSKCYGYHSKNQDNVIAHQAACDGNSTL	65.882	4.10e-31
zif_22	NODE_4012_length_690738_cov_13.637554	223800	224066	89	MHFFKTAQILTTLAVSIMALPTPGYTPTNQNTGDIVARSDTLHGIDVATSTGANKQKRSSGTVWTCANCQAKFTDYDSFEKHGNQCKSV	77.528	7.17e-44
zif_26	NODE_2363_length_75777_cov_14.387611	43133	43378	82	MQTFNIVSLVALFALGATAVPVSSITGVQCCQANHGDLTTFQVQNLVKNHQKRQNYWVCHVCNKQFTIESALQKHKDTVVHP	96.341	4.22e-49
zif_26	NODE_3182_length_429159_cov_13.881477	137822	137613	70	FRPGSYSRPWSSTTDVQCFQANPGDLTTTQVRRLFKSHQKRQDYWLYHGCNKQFITSDALQKHIKIVVHP	61.429	2.45e-25
zif_26	NODE_3182_length_429159_cov_13.881477	137857	137795	21	MQIFNMVSLVALFALGATAVP	90.476	2.45e-25
zif_26	NODE_3262_length_183850_cov_13.626587	83451	83624	58	QILNTVSLMALFALGATAVPVSPVTRVQCCQRSPGDLTTPQWKKIFTKITRRVTITTC	55.172	3.17e-13
zif_29	NODE_2648_length_180886_cov_13.871052	104988	104716	91	MQFSTNVQTIGLLAIGTTAIPVSNSFAIQRHDTNHQPSFQDCQNYCSNDRAVENTFYKRSDPRNVMGTWTCKTCQATWTDFDTFIKHRHPA	100.000	6.51e-59
zif_29	NODE_2628_length_295803_cov_13.961109	219914	219627	96	MQIFKIIQVIGLLAIGTTALPVSGNSLIQQQDMKHQPSIKECQIHSSKHGNLQAAEKALNKRTRPSTEPPIKTYECTDCNQIFTSGSDHENHSCPG	39.583	2.32e-14
zif_30	NODE_2569_length_255624_cov_13.829316	45856	46185	110	MHLKASSILALLVIGANAYPASANSAAALVPEPQQPEAPAVAGSTVGAQADIHHPRLEARYGRDEPQIMCGYCGKRFWNKPDLGKHIKLKTSKGGHDGQPYKEHSWNRPT	96.364	3.11e-47
zif_35	NODE_3188_length_333915_cov_13.661321	194586	194861	92	MQIFKIVQVLGLLAVGTSALPTPAGVDVDGGQLQARAEGDKVRPPSIKCLTCEQDGFPNVDEYEQHYKQKHPEIVQQVSSPNPHLNKGKKAN	98.913	1.02e-57
