# Supplementary material for: Zinc-finger (ZiF) fold secreted effectors form a functionally diverse family across lineages of the blast fungus Magnaporthe oryzae
Source: PLoS Pathog. 2024 Jun 17;20(6):e1012277. doi: 10.1371/journal.ppat.1012277 (PMC11213319; doi:10.1371/journal.ppat.1012277)
Supplement: S1 Data — Text files with hits for ZiF effectors by TBLAST for each M. oryzae isolate. (ZIP) [file ppat.1012277.s001.zip › tblastn_zif_vs_PY6025_contigs.txt]

zif1	NODE_10916_length_1405_cov_6.674021	1030	1293	88	MQVSKIALAIAFYSLGVAAFPMQANCGPTTSRELQNEATSGTEVAVKSGFTPQACNDKLLKCGKCESFTTNSARRYFNHYADCSGKSK	100.000	9.18e-58
zif2	NODE_10916_length_1405_cov_6.674021	1030	1290	91	MQVSKIALAIAFYSLGVAAFPMQANCGPTTSRELQNEATSGTEVAVKSGFTPQACNDKL----LKCGKCESFTTNSARRYFNHYADCSGKS	62.637	6.18e-31
AVRPii_zif_3	NODE_16799_length_745_cov_6.536913	749	537	71	MQLSKITLAIAFYAVGIAALPTPACRNGNTKGATVRGAKLEARGDDDYLHYCSRCGFGSDDSNAYFNHKCS	71.831	4.18e-21
zif_11	NODE_35975_length_1167_cov_5.952871	369	605	79	MQFSKITLAIALYAVGTAALPTASRCAGAPGRDVAATRGAKLQAREEDNPTPQYRCEKCKKEFVKGNDYFNHEGRGQCV	91.139	6.66e-47
zif_18	NODE_20061_length_1514_cov_6.945179	1455	1171	95	MKISKIVSAIALYSVGIAALPTNY*YITECGDKTGVNLHSKRSSDVSGSAGANTVYICNKCYWYNHKD*YTVADHMSKCNGNSDLFPT*FEFISI	73.684	4.93e-40
zif_18	NODE_57690_length_562_cov_5.969751	17	274	86	MKVSKIVLAIAFYSVGIAALPTRFHCATECGDKTGVNLHFKRSSDSNGSAGAATVYTCSKCYGYHSKNQDNVIAHQAACDGNSTLI	65.116	4.17e-33
zif_22	NODE_7200_length_333_cov_5.417418	37	303	89	MHFFKTAQILTTLAVSIMALPTPGYTPTNQNTGDIVARSDTLHGIDVATSTGANKQKRSSGTVWTCANCQAKFTDYDSFEKHGNQCKSV	77.528	2.54e-48
zif_26	NODE_9807_length_3092_cov_5.913971	1170	925	82	MQTFNIVSLVALFALGATAVPVSSITGVQCCQANHGDLTTFQVQNLVKNHQKRQNYWVCHVCNKQFTIESALQKHKDTVVHP	96.341	4.01e-49
zif_26	NODE_3763_length_1041_cov_6.626321	349	140	70	FRPGSYSRPWSSTTDVQCFQANPGDLTTTQVRRLFKSHQKRQDYWLYHGCNKQFITSDALQKHIKIVVHP	61.429	2.58e-25
zif_26	NODE_3763_length_1041_cov_6.626321	384	322	21	MQIFNMVSLVALFALGATAVP	90.476	2.58e-25
zif_26	NODE_5662_length_568_cov_5.834507	378	205	58	QILNTVSLMALFALGATAVPVSPVTRVQCCQRSPGDLTTPQWKKIFTKITRRVTITTC	55.172	1.04e-13
zif_29	NODE_21300_length_1765_cov_6.305949	1389	1117	91	MQFSTNVQTIGLLAIGTTAIPVSNSFAIQRHDTNHQPSFQDCQNYCSNDRAVENTFYKRSDPRNVMGTWTCKTCQATWTDFDTFIKHRHPA	100.000	1.83e-60
zif_29	NODE_15367_length_645_cov_6.218605	582	710	43	MQIFKIIQVIGLLAIGTTALPVSGNSLIQQQDMKHQPSIKECQ	58.140	5.05e-11
zif_30	NODE_66033_length_167_cov_5.826347	241	77	55	RLEARYGRDEPQIMCGYCGKRFWNKPDLGKHIKLKTSKGGHDGQPYKEHSWNRPT	94.545	4.13e-34
zif_35	NODE_23136_length_563_cov_5.081705	134	3	44	MQIFKIVQVLGLLAVGTSALPTPAGVDVDGGQLQARAEGDKVRP	100.000	6.46e-24
