# Supplementary material for: Zinc-finger (ZiF) fold secreted effectors form a functionally diverse family across lineages of the blast fungus Magnaporthe oryzae
Source: PLoS Pathog. 2024 Jun 17;20(6):e1012277. doi: 10.1371/journal.ppat.1012277 (PMC11213319; doi:10.1371/journal.ppat.1012277)
Supplement: S1 Data — Text files with hits for ZiF effectors by TBLAST for each M. oryzae isolate. (ZIP) [file ppat.1012277.s001.zip › tblastn_zif_vs_SSFL02_GCA_002924795.1_ASM292479v1_genomic.txt]

zif1	PJXW01000093.1	25264	25527	88	MQVSKIALAIAFYSLGVAAFPMQANCGPTTSRELQNEATSGTEVAVKSGFTPQACNDKLLKCGKCESFTTNSARRYFNHYADCSGKSK	100.000	1.27e-55
zif2	PJXW01000093.1	25264	25524	91	MQVSKIALAIAFYSLGVAAFPMQANCGPTTSRELQNEATSGTEVAVKSGFTPQACNDKL----LKCGKCESFTTNSARRYFNHYADCSGKS	62.637	1.20e-30
zif_11	PJXW01000826.1	6584	6820	79	MQFSKITLAIALYAVGTAALPTASRCAGAPGRDVAATRGAKLQAREEDNPTPQYRCEKCKKEFVKGNDYFNHEGRGQCV	91.139	4.04e-45
zif_18	PJXW01001274.1	692	976	95	MKISKIVSAIALYSVGIAALPTNY*YITECGDKTGVNLHSKRSSDVSGSAGANTVYICNKCYWYNHKD*YTVADHMSKCNGNSDLFPT*FEFISI	73.684	1.31e-39
zif_18	PJXW01001077.1	2784	3068	95	MKVSKIVLAVAFYSVGIAALPTNFKCATERGDKTGVNLHSKRSSDINGSAGAATVYTCSKCYSYTSKNQDNVVAHQAACNGNSTLFLTKFALKNI	67.368	8.47e-37
zif_22	PJXW01000054.1	10290	10556	89	MHFFKTAQILTTLAVSIMALPTPGYTPTNQNTGDIVARSDTLHGIDVATSTGANKQKRSSGTVWTCANCQAKFTDYDSFEKHGNQCKSV	77.528	6.74e-44
zif_29	PJXW01000203.1	51291	51019	91	MQFSTNVQTIGLLAIGTTAIPVSNSFAIQRHDTNHQPSFQDCQNYCSNDRAVENTFYKRSDPRNVMGTWTCKTCQATWTDFDTFIKHRHPA	100.000	6.11e-59
zif_29	PJXW01000717.1	674	417	90	MQIFKIIQIIGLLAVGTTALPVSGESLIQQQDVKHQSNIKDCQEYWPRHGKFQAAEKALNKRGNIK----SYTCTDCGKTWTDKDDFLNH	42.222	9.68e-17
zif_29	PJXW01000058.1	114793	114506	96	MQIFKIIQVIGLLAIGTTALPVSGNSLIQQQDMKHQPSIKECQIHSSKHGNLQAAEKALNKRTRPSTEPPIKTYECTDCNQIFTSGSDHENHSCPG	39.583	4.53e-14
zif_30	PJXW01000086.1	41096	40767	110	MHLKASSILALLVIGANAYPASANSAAALVPEPQQPEAPAVAGSTVGAQADIHHPRLEARYGRDEPQIMCGYCGKRFWNKPDLGKHIKLKTSKGGHDGQPYKEHSWNRPT	96.364	2.92e-47
zif_35	PJXW01000035.1	33379	33104	92	MQIFKIVQVLGLLAVGTSALPTPAGVDVDGGQLQARAEGDKVRPPSIKCLTCEQDGFPNVDEYEQHYKQKHPEIVQQVSSPNPHLNKGKKAN	98.913	9.15e-57
