# Supplementary material for: Zinc-finger (ZiF) fold secreted effectors form a functionally diverse family across lineages of the blast fungus Magnaporthe oryzae
Source: PLoS Pathog. 2024 Jun 17;20(6):e1012277. doi: 10.1371/journal.ppat.1012277 (PMC11213319; doi:10.1371/journal.ppat.1012277)
Supplement: S1 Data — Text files with hits for ZiF effectors by TBLAST for each M. oryzae isolate. (ZIP) [file ppat.1012277.s001.zip › tblastn_zif_vs_SV9610-1_LOFE01.1.fsa_nt.txt]

zif1	gi|985689596|gb|LOFE01000150.1|	196	450	85	MQVSKIALAIAFYSLGVAAFPIRANCGPTTSRELQNGVTSGTEVAVKHGFKLQAREDKLFKCGKCDSFTTDSADEYFRHHGSCSG	78.824	4.74e-40
zif2	gi|985689596|gb|LOFE01000150.1|	196	450	89	MQVSKIALAIAFYSLGVAAFPIRANCGPTTSRELQNGVTSGTEVAVKHGFKLQAREDKL----FKCGKCDSFTTDSADEYFRHHGSCSG	64.045	4.03e-33
zif2	gi|985689156|gb|LOFE01000370.1|	9522	9770	91	IQVSKIILPIAFYSVGIAALPTTINC-ATESGHVQKGL----KAADRTGANLHTKRGGEHTV---YTCSKGYSYKTTNGEFAIAHQAACDG	43.956	2.60e-12
zif_11	gi|985688974|gb|LOFE01000461.1|	21470	21706	79	MQFSKITLAIALYALGTAALPTASRCAGAPGRDVAATRGAKLQAREEDKPTPQYRCDKCEKEFVKGNDFFNHGGRGQCV	98.734	1.55e-48
zif_18	gi|985688378|gb|LOFE01000678.1|	5412	5128	95	MKISKIVSAAALYSVGIAALPTNYKYTPKCGDKPGINLLSKRSSEISGSAGASTVYQCSKCYGYISKNQYDVAHHQSSCNGNSKLFPTQFEFINI	100.000	3.60e-59
zif_18	gi|985686127|gb|LOFE01001428.1|	176	379	68	MKVSKIVLAVAFYSVGIAALPTNFKCATERGDKTGVNLHSKRSSDTNGSAGAATVYTCSKCYSYTQKS	67.647	3.66e-25
zif_18	gi|985689156|gb|LOFE01000370.1|	9522	9812	104	IQVSKIILPIAFYSVGIAALPTTINCATESGHVQKGLKAADRTGANLHTKRGGE-------HTVYTCSKGYSYKTTNGEFAIAHQAACDGNRTSLLAKF*LLKV	35.577	6.56e-12
zif_22	gi|985688378|gb|LOFE01000678.1|	19383	19631	83	MHFFKTVQIVTMFAVGIMALPTPGYTPTNQNTGDIVARSDTVKGKDVARSDTAKGKDVATSTDADKKKRTKDYYWRCANVTTR	80.723	2.26e-38
zif_29	gi|985689869|gb|LOFE01000016.1|	752	495	90	MQIFKIIQVIGLLAIGTTALPVSGGSLIQQQDVKHQSSIKECQDYWPKHGKLQAAEKAFNKRGK----IESYTCTDCGKTWTNKDDFANH	43.333	7.51e-17
zif_29	gi|985689815|gb|LOFE01000042.1|	36660	36373	96	MQIFKIIQVIGLLAIGTTALPVSGNSLIQQQDMKHQPSIKECQIHSSKHGNLQAAEKALNKRTRPSTEPPIKTYECTDCNQIFTSGSDHENHSCPG	39.583	2.11e-14
zif_30	gi|985688741|gb|LOFE01000557.1|	10034	10363	110	MHLKASSILALLVIGANAYPASANSAAALVPEPQQPEAPAVAGSTVGAQVDIHHPRLEARYGRDEPQMMCGYCGKRFWNKPDLEKHIKLKPSKGGHKGQPYKEHSWNRPT	99.091	3.48e-50
zif_35	gi|985689276|gb|LOFE01000310.1|	12158	11883	92	MQIFKIVQVLGLLAVGTSALPTPAGVDVDGGQLQARAEGDKVRPPSIKCLTCEQDGFPNVDEYEKHYKQKHPEIVQQVSSPNPHLNKGKKAN	97.826	1.15e-57
zif_35	gi|985688837|gb|LOFE01000525.1|	6844	6554	107	MQIFNIVQVLGLLAVGASALPTPANVGAVQPVEGSQLQARSS-------NFYSAGCTQYPSANSGYPS-NSASTYYKCNHCGKHTKEESQQKYHQENSH--KGKESN	42.056	3.00e-11
