# Supplementary material for: Zinc-finger (ZiF) fold secreted effectors form a functionally diverse family across lineages of the blast fungus Magnaporthe oryzae
Source: PLoS Pathog. 2024 Jun 17;20(6):e1012277. doi: 10.1371/journal.ppat.1012277 (PMC11213319; doi:10.1371/journal.ppat.1012277)
Supplement: S1 Data — Text files with hits for ZiF effectors by TBLAST for each M. oryzae isolate. (ZIP) [file ppat.1012277.s001.zip › tblastn_zif_vs_SV9623-1_LOFF01.1.fsa_nt.txt]

zif1	gi|985689561|gb|LOFF01000358.1|	209	463	85	MQVSKIALAIAFYSLGVAAFPIRANCGPTTSRELQNGVTSGTEVAVKHGFKLQAREDKLFKCGKCDSFTTDSADEYFRHHGSCSG	78.824	4.75e-40
zif2	gi|985689561|gb|LOFF01000358.1|	209	463	89	MQVSKIALAIAFYSLGVAAFPIRANCGPTTSRELQNGVTSGTEVAVKHGFKLQAREDKL----FKCGKCDSFTTDSADEYFRHHGSCSG	64.045	4.04e-33
zif2	gi|985689887|gb|LOFF01000192.1|	18240	17992	91	IQVSKIILPIAFYSVGIAALPTTINC-ATESGHVQKGL----KAADRTGANLHTKRGGEHTV---YTCSKGYSYKTTNGEFAIAHQAACDG	43.956	2.61e-12
zif_11	gi|985688449|gb|LOFF01000843.1|	329	93	79	MQFSKITLAIALYALGTAALPTASRCAGAPGRDVAATRGAKLQAREEDKPTPQYRCDKCEKEFVKGNDFFNHGGRGQCV	98.734	1.55e-48
zif_18	gi|985689814|gb|LOFF01000230.1|	4646	4362	95	MKISKIVSAAALYSVGIAALPTNYKYTPKCGDKPGINLLSKRSSEISGSAGASTVYQCSKCYGYISKNQYDVAHHQSSCNGNSKLFPTQFEFINI	100.000	3.56e-59
zif_18	gi|985688941|gb|LOFF01000668.1|	502	705	68	MKVSKIVLAVAFYSVGIAALPTNFKCATERGDKTGVNLHSKRSSDTNGSAGAATVYTCSKCYSYTQKS	67.647	1.49e-24
zif_18	gi|985688941|gb|LOFF01000668.1|	698	784	29	KNQDNVVAHQAACNGNSTLILTKFALKNI	55.172	1.49e-24
zif_18	gi|985689887|gb|LOFF01000192.1|	18240	17950	104	IQVSKIILPIAFYSVGIAALPTTINCATESGHVQKGLKAADRTGANLHTKRGGE-------HTVYTCSKGYSYKTTNGEFAIAHQAACDGNRTSLLAKF*LLKV	35.577	6.59e-12
zif_22	gi|985687905|gb|LOFF01001024.1|	320	72	83	MHFFKTVQIVTMFAVGIMALPTPGYTPTNQNTGDIVARSDTVKGKDVARSDTAKGKDVATSTDADKKKRTKDYYWRCANVTTR	80.723	3.33e-38
zif_26	gi|985689317|gb|LOFF01000480.1|	733	488	82	MQIFNMVSLVALFALGATAVPVSSITGVQCCQANHGDLTTPQAQSLFKSHQKRQDYWVCHACNKQFKTSAALQNHQDTVVHP	82.927	5.63e-42
zif_26	gi|985689031|gb|LOFF01000623.1|	11818	11645	58	QILNTVSLMALFALGATAVPVSPVTRVQCCQRSPGDLTTPQWKKIFTKITRRVTITTC	55.172	2.88e-13
zif_29	gi|985689109|gb|LOFF01000584.1|	1401	1129	91	MQFSTNVQTIGLLAIGTTALPVSNSFAIQQHDTNHQPSFQDCQNYCSNDRAVENTFYKRSDPRNVVGTWTCKTCQATWTDFDTFIKHRHPA	96.703	1.83e-57
zif_29	gi|985688611|gb|LOFF01000789.1|	711	454	90	MQIFKIIQVIGLLAIGTTALPVSGGSLIQQQDVKHQSSIKECQDYWPKHGKLQAAEKAFNKRGK----IESYTCTDCGKTWTNKDDFANH	43.333	1.25e-16
zif_29	gi|985689941|gb|LOFF01000146.1|	223390	223103	96	MQIFKIIQVIGLLAIGTTALPVSGNSLIQQQDMKHQPSIKECQIHSSKHGNLQAAEKALNKRTRPSTEPPIKTYECTDCNQIFTSGSDHENHSCPG	39.583	2.12e-14
zif_30	gi|985687748|gb|LOFF01001077.1|	747	418	110	MHLKASSILALLVIGANAYPASANSAAALVPEPQQPEAPAVAGSTVGAQVDIHHPRLEARYGRDEPQMMCGYCGKRFWNKPDLEKHIKLKPSKGGHKGQPYKEHSWNRPT	99.091	3.49e-50
zif_35	gi|985689641|gb|LOFF01000318.1|	49882	50157	92	MQIFKIVQVLGLLAVGTSALPTPAGVDVDGGQLQARAEGDKVRPPSIKCLTCEQDGFPNVDEYEKHYKQKHPEIVQQVSSPNPHLNKGKKAN	97.826	1.19e-57
zif_35	gi|985689942|gb|LOFF01000145.1|	41181	41471	107	MQIFNIVQVLGLLAVGASALPTPANVGAVQPVEGSQLQARSS-------NFYSAGCTQYPSANSGYPS-NSASTYYKCNHCGKHTKEESQQKYHQENSH--KGKESN	42.056	3.02e-11
