# Supplementary material for: Zinc-finger (ZiF) fold secreted effectors form a functionally diverse family across lineages of the blast fungus Magnaporthe oryzae
Source: PLoS Pathog. 2024 Jun 17;20(6):e1012277. doi: 10.1371/journal.ppat.1012277 (PMC11213319; doi:10.1371/journal.ppat.1012277)
Supplement: S1 Data — Text files with hits for ZiF effectors by TBLAST for each M. oryzae isolate. (ZIP) [file ppat.1012277.s001.zip › tblastn_zif_vs_TF05-1_GCA_002924755.1_ASM292475v1_genomic.txt]

zif1	PJXT01000162.1	78362	78090	91	MQVSKIALTIAFYSLGVAAFPMKANCGPTTSRELQNGITSGTKAAVNHGSNLHTREEEPVEQNLPCGKCGTYTTNDGTLYFRHFSDCDGKS	62.637	1.18e-30
zif2	PJXT01000162.1	78362	78090	91	MQVSKIALTIAFYSLGVAAFPMKANCGPTTSRELQNGITSGTKAAVNHGSNLHTREEEPVEQNLPCGKCGTYTTNDGTLYFRHFSDCDGKS	100.000	1.40e-58
AVRPii_zif_3	PJXT01000822.1	1841	1629	71	MQLSKITLAIAFYAVGIAALPTPACRNGNTKGATVRGAKLEARGDDDYLHYCSRCGFGSDDSNAYFNHKCS	71.831	2.01e-20
zif_11	PJXT01000125.1	83665	83429	79	MQFSKITLAIALYAVGTAALPTASRCAGAPGRDVAATRGAKLQAREEDKPTPQYRCDKCQKEFVKGNDFFNHGGRGQCV	96.203	1.17e-47
zif_18	PJXT01000204.1	63561	63764	68	PKCGDKPGIKLLSKRSSEVSGSAGASTVYQCSKCYWYVSKNQYDVAHHQSSCNGNSKLFPTQFEFINI	94.118	1.66e-44
zif_18	PJXT01000204.1	63479	63568	30	MKISKIVSAAALYSVGIAALPTNYKYTPQM	93.333	1.66e-44
zif_18	PJXT01000476.1	15474	15728	85	MKVSKIVLAIAFYSVGIAALPTRFHCATECGDKTGVNLHFKRSSDSNGSAGAATVYTCSKCYGYHSKNQDNVIAHQAACDGNSTL	65.882	4.12e-31
zif_22	PJXT01000204.1	49445	49179	89	MHFFKTAQILTTLAVSIMALPTPGYTPTNQNTGDIVARSDTLHGIDVATSTGANKQKRSSGTVWTCANCQAKFTDYDSFEKHGKNCKSV	76.404	1.96e-42
zif_26	PJXT01000898.1	1415	1170	82	MQTFNIVSLVALFALGATAVPVSSITGVQCCQANHGDLTTFQVQNLVKNHQKRQDYWVCRACNKQFTTESALQKHKDTVVHP	96.341	5.98e-49
zif_26	PJXT01000476.1	16792	17001	70	FRPGSYSRPWSSTTDVQCFQANPGDLTTTQVRRLFKSHQKRQDYWLYHGCNKQFITSDALQKHIKIVVHP	61.429	2.59e-25
zif_26	PJXT01000476.1	16757	16819	21	MQIFNMVSLVALFALGATAVP	90.476	2.59e-25
zif_26	PJXT01000315.1	16009	15836	58	QILNTVSLMALFALGATAVPVSPVTRVQCCQRSPGDLTTPQWKKIFTKITRRVTITTC	55.172	3.19e-13
zif_29	PJXT01000202.1	6303	6575	91	MQFSTNVQTIGLLAIGTTAIPVSNSFAIQRHDTNHQPSFQDCQNYCSNDRAVENTFYKRSDPRNVMGTWTCKTCQATWTDFDTFIKHRHPA	100.000	6.57e-59
zif_29	PJXT01000021.1	12750	13037	96	MQIFKIIQVIGLLAIGTTALPVSGNSLIQQQDMKHQPSIKECQIHSSKHGNLQAAEKALNKRTRPSTEPPIKTYECTDCNQIFTSGSDHENHSCPG	39.583	2.34e-14
zif_30	PJXT01000546.1	11886	12215	110	MHLKASSILALLVIGANAYPASANSAAALVPEPQQPEAPAVAGSTVGAQVDIHHPRLEARYGRDEPQIMCGYCGKRFWNKPDLEKHIKLKPSKGGHKGQPYKEHSWNRPT	100.000	1.60e-50
zif_35	PJXT01000133.1	14236	13961	92	MQIFKIVQVLGLLAVGTSALPTPAGVDVDGGQLQARAEGDKVRPPSIKCLTCEQDGFPNVDEYEQHYKQKHPEIVQQVSSPNPHLNKGKKAN	98.913	1.03e-57
