# Supplementary material for: Zinc-finger (ZiF) fold secreted effectors form a functionally diverse family across lineages of the blast fungus Magnaporthe oryzae
Source: PLoS Pathog. 2024 Jun 17;20(6):e1012277. doi: 10.1371/journal.ppat.1012277 (PMC11213319; doi:10.1371/journal.ppat.1012277)
Supplement: S1 Data — Text files with hits for ZiF effectors by TBLAST for each M. oryzae isolate. (ZIP) [file ppat.1012277.s001.zip › tblastn_zif_vs_US71_wo_mito_renamed.txt]

zif1	US71_Cont02	3392741	3392917	59	GPTTSRELQNGVTSGTEVAVKHGFKLQAREDKLFKCGKCDSFTTDSADEYFRHHGSCSG	72.881	1.30e-21
zif1	US71_Cont02	3386661	3386750	30	MQVSKIALAIAFYSLGVAAFPIRANCGPTT	93.333	2.83e-12
zif2	US71_Cont02	3392741	3392917	63	GPTTSRELQNGVTSGTEVAVKHGFKLQAREDKL----FKCGKCDSFTTDSADEYFRHHGSCSG	53.968	9.20e-16
zif2	US71_Cont02	3386661	3386750	30	MQVSKIALAIAFYSLGVAAFPIRANCGPTT	90.000	8.19e-12
zif2	US71_Cont01	2666406	2666654	91	IQVSKIILPIAFYSVGIAALPTTINC-ATESGHVQKGL----KAADRTGANLHTKRGGEHTV---YTCSKGYSYKTTNGEFAIAHQAACDG	43.956	3.03e-12
zif_11	US71_Cont22	79614	79850	79	MQFSKITLAIALYAVGTAALPTASRCAGAPGRDVAATRGAKLQAREEDTPTPHYRCGKCEKEFVKGNDFFEHRARGQCV	89.873	3.06e-43
zif_18	US71_Cont01	5297105	5296821	95	MKISKIVSAAALYSVGIAALPTNYKYTPKCGDKPGINLLSKRSSEISGSAGASTVYQCSKCYGYISKNQYDVAHHQSSCNGNSKLFPTQFEFINI	100.000	4.19e-59
zif_18	US71_Cont01	2666406	2666696	104	IQVSKIILPIAFYSVGIAALPTTINCATESGHVQKGLKAADRTGANLHTKRGGE-------HTVYTCSKGYSYKTTNGEFAIAHQAACDGNRTSLLAKF*LLKV	35.577	7.63e-12
zif_18	US71_Cont03	1971988	1972191	68	MKVSKIVLAVAFYSVGIAALPTNFKCATERGDKTGVNLHSKRSSDTNGSAGAATVYTCSKCYSYTQKS	67.647	1.54e-24
zif_18	US71_Cont03	1972184	1972270	29	KNQDNVVAHQAACNGNSTLILTKFALKNI	55.172	1.54e-24
zif_22	US71_Cont01	5312914	5313162	83	MHFFKTVQIVTMFAVGIMALPTPGYTPTNQNTGDIVARSDTVKGKDVARSDTAKGKDVATSTDADKKKRTKDYYWRCANVTTR	80.723	3.88e-38
zif_26	US71_Cont15	623599	623354	82	MQIFNMVSLVALFALGATAVPVSSITGVQCCQANHGDLTTPQAQSLFKSHQKRQDYWVCHACNKQFKTSAALQNHQDTVVHP	82.927	6.61e-42
zif_26	US71_Cont03	4184325	4184152	58	QILNTVSLMALFALGATAVPVSPVTRVQCCQRSPGDLTTPQWKKIFTKITRRVTITTC	55.172	3.35e-13
zif_29	US71_Cont19	37197	36925	91	MQFSTNVQTIGLLAIGTTALPVSNSFAIQQHDTNHQPSF*DCQNYCSNDRAVENTFYKRSDPRNVVGTWTCKTCQATWTDFDTFIKHRHPA	95.604	4.61e-56
zif_29	US71_Cont19	171310	171567	86	MQFSTNVQTIGLLAIGTTALPVSNSFAIQQHDTNHQPSF*DCQNYCSNDRAVENTFYKRSDPRNVVGTWTCKTCQATWTDFDTFYK	94.186	3.29e-51
zif_29	US71_Cont05	2269097	2268810	96	MQIFKIIQVIGLLAIGTTALPVSGNSLIQQQDMKHQPSIKECQIHSSKHGNLQAAEKALNKRTRPSTEPPIKTYECTDCNQIFTSGSDHENHSCPG	39.583	2.45e-14
zif_30	US71_Cont16	501264	501593	110	MHLKASSILALLVIGANAYPASANSAAALVPEPQQPEAPAVAGSTVGAQVDIHHPRLEARYGRDEPQMMCGYCGKRFWNKPDLEKHIKLKPSKGGHKGQPYKEHSWNRPT	99.091	4.09e-50
zif_35	US71_Cont20	251544	251269	92	MQIFKIVQVLGLLAVGTSALPTPAGVDVDGGQLQARAEGDKVRPPSIKCLTCEQDGFPNVDEYEKHYKQKHPEIVQQVSSPNPHLNKGKKAN	97.826	1.36e-57
zif_35	US71_Cont17	236154	235864	107	MQIFNIVQVLGLLAVGASALPTPANVGAVQPVEGSQLQARSS-------NFYSAGCTQYPSANSGYPS-NSASTYYKCNHCGKHTKEESQQKYHQENSH--KGKESN	42.056	3.50e-11
