# Supplementary material for: Zinc-finger (ZiF) fold secreted effectors form a functionally diverse family across lineages of the blast fungus Magnaporthe oryzae
Source: PLoS Pathog. 2024 Jun 17;20(6):e1012277. doi: 10.1371/journal.ppat.1012277 (PMC11213319; doi:10.1371/journal.ppat.1012277)
Supplement: S1 Data — Text files with hits for ZiF effectors by TBLAST for each M. oryzae isolate. (ZIP) [file ppat.1012277.s001.zip › tblastn_zif_vs_VO107_GCA_002924675.1_ASM292467v1_genomic.txt]

zif1	PJXS01003105.1	911	675	80	LAVAFYSVGIAAVPTRAKCTPVGSRSLQNTVTSNSGVEVNNGLRLKARGEDHYIQCGKCHQ-TFASVSGYLWHYTNCNGK	46.250	9.15e-16
zif2	PJXS01003105.1	911	675	84	LAVAFYSVGIAAVPTRAKCTPVGSRSLQNTVTSNSGVEVNNGLRLKARGEDHYIQ---CGKCHQTFASVSGYLW--HYTNCNGK	44.048	1.87e-15
AVRPii_zif_3	PJXS01002015.1	17380	17177	69	MQFSKIILAIAIYTAGTEALPTPVP-KCNGEVATNSNGKLNTRSTETFYYCSKCGFGTNKGSEYFSHKC	53.623	1.28e-11
zif_22	PJXS01004323.1	14467	14207	87	MHFFKTISQILTMFAVGTMALPTPCNIATAHNTGDIVARSDTLYNANVEASTGAKDKQKRQVTEWYCTTCHNTFYKFSDFRRHNKTC	50.575	4.28e-22
zif_26	PJXS01002061.1	1834	1589	82	MQIFNMVSLVALFALGATAVPVSSVTGVQCCQANHGDLTTPQAQSLYKSHQKRQDYWVCHACNKQFKTSAALQKHKDTVVHP	84.146	4.92e-43
zif_26	PJXS01003403.1	17553	17308	82	MQVINMLSFAVLFALRATAVPMPLTTGVQCSHTKPEGLTIPQVETLYKSHQKRQTYWLCRACNEQFKTRAQLQRHKDTVVHP	59.756	1.85e-28
