# Supplementary material for: Zinc-finger (ZiF) fold secreted effectors form a functionally diverse family across lineages of the blast fungus Magnaporthe oryzae
Source: PLoS Pathog. 2024 Jun 17;20(6):e1012277. doi: 10.1371/journal.ppat.1012277 (PMC11213319; doi:10.1371/journal.ppat.1012277)
Supplement: S1 Data — Text files with hits for ZiF effectors by TBLAST for each M. oryzae isolate. (ZIP) [file ppat.1012277.s001.zip › tblastn_zif_vs_z2-1-scaffolds_o500_2048.txt]

zif1	moz21:moz21_77059:1:+:9212	3599	3327	91	MQVSKIALTIAFYSLGVAAFPMKANCGPTTSRELQNGITSGTKAAVNHGSNLHTREEEPVEQNLPCGKCGTYTTNDGTLYFRHFSDCDGKS	62.637	1.06e-30
zif2	moz21:moz21_77059:1:+:9212	3599	3327	91	MQVSKIALTIAFYSLGVAAFPMKANCGPTTSRELQNGITSGTKAAVNHGSNLHTREEEPVEQNLPCGKCGTYTTNDGTLYFRHFSDCDGKS	100.000	1.26e-58
zif_11	moz21:moz21_75072:1:+:19137	6467	6703	79	MQFSKITLAIALYAVGTAALPTASRCAGAPGRDVAATRGAKLQAREEDKPTPQYRCDKCQKEFVKGNDFFNHGGRGQCV	96.203	1.06e-47
zif_18	moz21:moz21_75976:1:+:34019	30242	30445	68	PKCGDKPGIKLLSKRSSEVSGSAGASTVYQCSKCYWYVSKNQYDVAHHQSSCNGNSKLFPTQFEFINI	94.118	1.51e-44
zif_18	moz21:moz21_75976:1:+:34019	30160	30249	30	MKISKIVSAAALYSVGIAALPTNYKYTPQM	93.333	1.51e-44
zif_18	moz21:moz21_76707:1:+:13075	2877	2623	85	MKVSKIVLAIAFYSVGIAALPTRFHCATECGDKTGVNLHFKRSSDSNGSAGAATVYTCSKCYGYHSKNQDNVIAHQAACDGNSTL	65.882	3.74e-31
zif_22	moz21:moz21_75976:1:+:34019	16127	15861	89	MHFFKTVQIVTMFAVGIMALPTPGYTPTNQNTGDIVARSDTVKGKDVATSTDADKKKRTKDYYWRCANCRAKFRDYETFEKHGNECKSV	94.382	3.03e-54
zif_26	moz21:moz21_77184:1:+:10132	752	507	82	MQIFNMVSLVALFALGATAVPVSSITGVQCCQANHGDLTTPQAQSLFKSHQKRQDYWVCHACNKQFKTSAALQKHKDTVVHP	85.366	3.10e-43
zif_26	moz21:moz21_76707:1:+:13075	1559	1350	70	FRPGSYSRPWSLTTDVQCFQANPGDLTTTQVRRLFKSHQKRQDYWLYHGCNKQFITLDALQKHIKIVVHP	62.857	2.56e-23
zif_29	moz21:moz21_74346:1:+:2933	638	366	91	MQFSTNVQTIGLLAIATTALPVSNSFAIQQHDTNHQPSFQDCQNYCSNDRAVENTFYKRSDPRNVMGTWTCKTCQATWTDFDTFIKHRHPA	96.703	1.84e-57
zif_29	moz21:moz21_77208:1:+:26698	7897	8184	96	MQIFKIIQVIGLLAIGTTALPVSGNSLIQQQDMKHQPSIKECQIHSSKHGNLQAAEKALNKRTRPSTEPPIKTYECTDCNQIFTSGSDHENHSCPG	39.583	2.12e-14
zif_30	moz21:moz21_76091:1:+:25703	19947	19618	110	MHLKASSILALLVIGANAYPASANSAAALVPEPQQPEAPAVAGSTVGAQVDIHHPRLEARYGRDEPQIMCGYCGKRFWNKPDLEKHIKLKPSKGGHKGQPYKEHSWNRPT	100.000	8.66e-51
zif_35	moz21:moz21_74355:1:+:62790	11582	11307	92	MQIFKIVQVLGLLAVGTSALPTPAGVDVDGGQLQARAEGDKVRPPSIKCLTCEQDGFPNVDEYEQHYKQKHPEIVQQVSSPNPHLNKAKKAN	97.826	5.92e-58
