# Supplementary material for: Zinc-finger (ZiF) fold secreted effectors form a functionally diverse family across lineages of the blast fungus Magnaporthe oryzae
Source: PLoS Pathog. 2024 Jun 17;20(6):e1012277. doi: 10.1371/journal.ppat.1012277 (PMC11213319; doi:10.1371/journal.ppat.1012277)
Supplement: S2 Data — (TXT) [file ppat.1012277.s002.txt]

Tribe I
>Ia
MQIFNVMPLVALFALGVTAAPMPTTTDMQASPANRVDSTILPAQHFDNIHQKRQSYYVCRDCNRQFKTEKALQNHKDSTIHP
>Ib
MQVINMLSFAVLFALRATAVPMPLTTGVQCSHTKPEGLTIPQVETLYKSHQKRQTYWLCRACNEQFKTRAQLQRHKDTVVHP
>Ic
MQIFNMVSLVALFALGATAVPVSSVTGVQCCQANHGDLTTPQAQSLYKSHQKRQDYWVCHACNKQFKTSAALQKHKDTVVHP
>Id
MQIFNMVSLVALFALGATAVPVSSITGVQCCQANHGDLTTPQAQSLFKSHQKRQDYWVCHACNKQFKTSAALQKHKDTVVHP
>Ie
MQIFNMVSLVALFALGATAVPVSSITGVQCCQANHGDLTTPQAQSLFKSHQKRQDYWVCHACNKQFKTSAALQNHQDTVVHP
>If
MQIFNMVSLVALFALGATAVPVSSITGVQCCQANHGDLTTPQAQSLFKSHQKRQDYWVCHACNKQFTTPAALQKHKDTVVHP
>Ig
MQTFNIVSLVALFALGATAVPVSSITGVQCCQANHGDLTTFQVQNLVKNHQKRQDYWVCHACNKQFTTESALQKHKDTVVHP
>Ih
MQTFNIVSLVALFALGATAVPVSSITGVQCCQANHGDLTTFQVQNLVKNHQKRQDYWVCRACNKQFTTESALQKHKDTVVHP
>Ii
MQTFNIVSLVALFALGATAVPVSSITGVQCCQANHGDLTTFQVQNLVKNHQKRQNYWVCHVCNKQFTIESALQKHKDTVVHP
>Ij
MQTFNIVSLVALFALGATAVPVSSITGVQCCQANHGDLTTFQVQNLVKNHQKRQNYWVCHACNKQFTTESALQKHKDTVVHP
>Ik
MQTFNIVSLVALFALGATAVPVSLITGVQCCQANHGDLTTFQVQNLVKNHQKRQNYWVCHACNKQFTTESALQKHKDTVVHP

Tribe II
>IIa
MQSFKIIQIISMLAISTTALPVPAEMAIQQRGIKNPPDICKCHELCSKPTKLLPRVPHLLSGEKPGVWSFHCTTCKIYIYDREEAKNHNC
>IIb
MQVLKFVQVIGLLAIGTTALPAPAGTAIQQQHNKLQPTLRECQKYCSTAPKVLPRGGDQPGVWSYYCNKCKVYVYTRAEVEDHRH 
>IIc
MQIFKIIQVIGLLAIGTTALPVSGGSLIQQQDVKHQSSIKDCQDYWPKHGKLQAAEKAFNKRGKIESYTCTDCGKTWTNKDDFVNHTC 
>IId
MQIFKIIQVIGLLAIGTTALPVSGNSLIQQQDMKHQPSIKECQIHSSKHGNLQAAEKALNKRTRPSTEPPIKTYECTDCNQIFTSGSDYENHSCPG 
>IIe
MQIFKIIQVIGLLAIGTTALPVSGNSLIQQQDMKHQPSIKECQIHSSKHGNLQAAEKALNKRTRPSTEPPIKTYECTDCNQIFTSGSDHENHSCPG
>IIf
MQIFKIIQVIGLLAIGTTALPVSGNSLIQQQDIKHQPSIKECQIHSAKHGNLQAAEKALNKRSRPPNMPPIQTYECTDCNQIFTSGSDHKNHSCPG
>IIg
MQFSTIVQIIGLLAIGTTALPVSNSFAIQQHDTNHQPSFQECQNYCSNDRAVENTFYKRSDPRNVVGTWACQTCQATWTDFDTFIKHRHP
>IIh
MQFSTNVQTIGLLAIATTALPVSNSFAIQQHDTNHQPSFQDCQNYCSNDRAVENTFYKRSDPRNVMGTWTCKTCQATWTDFDTFIKHRHPA
>IIi
MQFSTNVQTIGLLAIGTTAIPVSNSFAIQRHDTNHQPSFQDCQNYCSNDRAVENTFYKRSDPRNVMGTWTCKTCQATWTDFDTFIKHRHPA
>IIj
MQFSTNVQTIGLLAIGTTALPVSISFAIQQHDTNHQPSFQDCQNYCSNDRAVENTFYKRSDPRNVVGTWTCKTCQAIWTDFDTFIKHRHPA
>IIk
MQFSTNVQTIGLLAIGTTALPVSNSFAIQQHDTNHQPSFQDCQNYCSNDRAVENTFYKRSDPRNVVGTWTCKTCQATWTDFDTFIKHRHPA
>IIl
MQFSTNVQTIGLLAIGTTALPVSNSFAIQQHDTNHQPSFQDCQNYCSNDRAVENTFYKRSDPRKVVGTWTCKSCQATWTDFDTFIKHRHPA
>IIm
MQFSTNVQTIGLLAIGTTALPVSNSFAIQQHDTNHQPSFQDCQNYCSNDRAVENTFYKRSDPRNVVGTWTCKSCQATWTDFDTFIKHRHPA

Tribe III
>IIIa
MHFFKTISQILTMFAVGTMALPTPCNIATAHNTGDIVARSDTLYNANVEASTGAKDKQKRQVTEWYCTTCHNTFYKFSDFRRHNKTCGKSK
>IIIb
MHFFKTITQILTMFAVGTMALPTPCNTAATQNRGGIVARSDTLHSTVGGSTGTNDKQKRDRTWYCSKCKQTFTSYDSFASHDANCK
>IIIc
MHFFKTTTQILTMFAVGTMALPTPCNTAATQNRGGIVARSDTLHSTVGGSTGTNDKQKRDRTWYCSKCKQTFTSYDSFASHDANCK
>IIId
MHFFKTITQILTMFAVGTMALPTPCNTAATQNRGGIVARSDTLHSTVGGSTGTNDKQKRDRTWYCSKCKQTFTSYDSFASHDANCK
>IIIe
MHFFKTTTQVLTMFAVGIMALPTPCNIATTQKTRDIVARADNPHGINVETSTGAKRKNKKSGGHYWGCGICGQKFKSYDEWEKHCLNCK
>IIIf
MHFFKTTTQVLTMFAVGIMALPTPCNIATTQKTRDIVARADNPHGINVETSTGAKRKNKKSGGHYWGCGICLKKFKSYDEWEKHCLNCKDPSETFRKSGS
>IIIg
MHFFKTAQILTTLAVSIMALPTPGYTPTNQNTGDIVARSDTLHGIDVATSTGANKQKRSSGTVWTCANCQAKFTDYDSFEKHGNQCKSV
>IIIh
MHFFKTAQILTTLAVSIMALPTPGYTPTNQNTGDIVARSDTLHGIDVATSTGANKQKRSSGTVWTCANCQAKFTDYDSFEKHGKNCKSV
>IIIi
MHFFKTVQIVTMFAVGIMALPTPGYTPTNQNTGDIVARSDTVKGKDVATSTDANKQKRTKDYYWRCANCRTKFTDYDSFQKHGNECKSV
>IIIj
MHFFKTVQIVTMFAVGIMALPTPGYTPTNQNTGDIVARSDTVKGKDVATSTDANKKKRTKDYYWRCANCQAKFSDYESFNKHGNECKSV
>IIIk
MHFFKTVQIVTMFAVGIMALPTPGYTPTNQNTGDIVARSDTVKGKDVATSTDADKKKRTKDYYWRCANCRAKFRDYETFEKHGNECKSV
>IIIl
MHFFKTVQIVTMFAVGIMALPTPGYTPTNQNTGDIVARSDTVKGKDVARSDTVKGKDVATSTDADKKKRTKDYYWRCANCRAKFRDYETFEKHGNECKSV

Tribe IV
>IVa
MHLKASSILALLVIGANAYPAPGNSAAALVPEPQQPEAPAVAGSTVGAQADIHHPRLEARYGRDEPQIMCGYCGKRFWNKPDLGKHIKLKTSKGGHDGQPYKEHSWNRPT	
>IVb
MHLKASSILALLVIGANAYPASANSAAALVPEPQQPEAPAVAGSTVGAQADIHHPRLEARYGRDEPQIMCGYCGKRFWNKPDLGKHIKLKTSKGGHDGQPYKEHSWNRPT
>IVc
MHLKASSILALLVIGANAYPASANSAAALVPEPQQPEAPAVAGSTVGAQVDIHHPRLEARYGRDEPQIMCGYCGKRFWNKPDLEKHIKLKPSKGGHKGQPYKEHSWNRPT
>IVd
MHLKASSILALLVIGANAYPASANSAAALVPEPQQPEAPAVAGSTVGAQVDIHHPRLEARYGRDEPQMMCGYCGKRFWNKPDLEKHIKLKPSKGGHKGQPYKEHSWNRPT

Tribe V
>Va
MQIFKIVQILGLLAVGTSALPTPANVADVQPAEGAHLEARSQWRGYNPGRFSSQSVNGGIGPDSSYPETTYDSSRRCGFCGARRESARRVEEHQAHKHKE
>Vb
MQIFNIVQVLGLLAIGASALPTPANVGAVQPVEGSQLQARSGRFYSSGWTQYPSANSGYPSSSTSTQYKCNHCGKHTDTESQQQTHQEIRHPGKESN
>Vc
MQIFNIVQVLGLLAVGASALPTPANVGAVQPVEGSQLQARSSNFYSAGWTQYPSANSGYPSNSASTYYYKCNHCGKHTKEESQQKYHQENSHKGKESN
>Vd
MQIFNIVQVLGLLAVGASALPPPANVGAVQPVEGSQLQARSSNFYSAGWTQYPSANSGYPSNSASTYYYKCNHCGKHTKEESQQKYHQENSHKGKESN
>Ve
MQIFNIVQVLGLLAVGASALPTPANVGAVQPVEGSQLQARSSNFYSAGWTQYPSANSGYPSNSASTYYKCNHCGKHTKEESQQKYHQENSHKGKESN
>Vf
MQIFNIVQVLGLLAVGASALPTPANVGAVQPVEGSQLQARSSNFYSAGCTQYPSANSGYPSNSASTYYKCNHCGKHTKEESQQKYHQENSHKGKESN

Tribe VI
>VIa
MHIFKIVQLLGLLAAGASALPTPAAADAAQPGEGGQSQARTEPGSGNEANVNRPKETVRCPRCPESAFPSVQEYAEHYGKAHP 
>VIb
MQIFKIVQVLGLLAVGTSALPTPASVDVDGGQLQARAEGDKVRPPSIKCLTCEQDGFPNVDEYEQHYKQKHPEIVQQVSSPNPHLNKGKKAN
>VIc
MQIFKIVQVLGLLAVGTSALPTPAGVDVDGGQLQARAEGDKVRPPSIKCLTCEQGGFPNVDEYEQHYKQKHPEIVQQVSSPNPHLNKGKKAN
>VId
MQIFKIVQVLGLLAVGTSALPTPAGVDVDGGQLQARAEGDKVRPPSIKCLTCEQDGFPNVDEYEKHYKQKHPEIVQQVSSPNPHLNKGKKAN
>VIe
MQIFKIVQVLGLLAVGTSALPTPVGVDVDGGQLQARAEGDKVRPPSIKCLTCEQDGFPNVDEYEQHYKQKHPEIVQQVSSPNPHLNKGKKAN
>VIf
MQIFKIVQVLGLLAVGTSALPTPAGVDVDGGQLQARAEGDKVRPPSIKCLTCEQDGFPNVDEYEQHYKQKHPEIVQQVSSPNPHLNKGKKAN
>VIg
MQIFKIVQVLGLLAVGTSALPTPAGVDVDGGQLQARAEGDKVRPPSIKCLTCEQDGFPNVDEYEQHYKQKHPEIVQQVSSPNPHLNKAKKAN

Tribe VII
>VIIa
MQFSKITLAIALYAVGTAALPTASRCAGAPGRDVAATRGAKLQAREEDTPTPHYRCGKCEKEFVKGNDFFEHRARGQCV 
>VIIb
MQFSKITLAIALYALGTAALPTASRCAGAPGRDVAATRGAKLQAREEDKPTPQYRCDKCEKEFVKGNDFFNHGGRGQCV
>VIIc
MQFSKITLAIVLYALGTAALPTASRCAGAPGRDVAATRGAKLQAREEDKPTPQYRCDKCEKEFVKGNDFFNHGGRGQCV
>VIId
MQFSKITLAIVLYALGTAALPTASRCAGAPGRDVAATRGAKLQAREEDKPTPQYRCDKCEKEFVKGNDFFNHGGRGHCKMSGY
>VIIe
MQFSKITLAIALYAVGTAALPTASRCAGAPGRDVAATRGAKLQAREEDKPTPQYRCDKCQKEFVKGNDFFNHGGRGQCV 
>VIIf
MQFSKITLAIALYAVGTAALPTASRCAGAPGRDVAATRGAKLQAREEDKPTPQYRCDKCQKEFVKGNDFFNHGGRGHCKMSGY
>VIIg
MQFSKITLAIALYAVGTAALPTASRCAGAPGRDVAATRGAKLQAREEDNPTPQYRCEKCKKEFVKGNDYFNHEGRGQCV
>VIIh
MQFSKITLAIALYAVGTAALPTASRCAGAPGRDVAATRGAKLQAREEDKPTPQYHCEKCKKEFVKDNDYFNHGGRGQCV

Tribe VIII
>VIIIa
MQFSKIILAIAIYTAGTEALPTPVPKCNGEVATNSNGKLNTRSTETFYYCSKCGFGTNKGSEYFSHKC 
>VIIIb
MQLSKIIFAIAFYAVGIAALPTPACRNGNTKGATVRGAKLEARGDDDYFHYCSRCGFGSDDSNAYFNHKCS
>VIIIc
MQLSKITLAIAFYAVGIAALPTPACRNGNTKGATVRGAKLEARGDDDYLHYCSRCGFGSDDSNAYFNHKCS
>VIIId
MQLSKITFAIALYAIGIAALPTPASLNGNTEVATISDVKLEARSDTTYHKCSKCGYGSDDSDAYFNHKCN
>VIIIe
MQLSKITFAIALYAVGIAALPTPASLNGNTEVATISDVKLEARSDHYQKCSRCGFSSDDPHEYVNHKC
>VIIIf
MQLSKITFAIALYAVGIAALPTPACLNGNTEVATISDVKLGPRSDKTYYYCSKCGFGSNDSDTYFNHKC
>VIIIg
MQLSKITFAIALYAVGIAALPTPACLNGNTEVATISHVKLEARSDKTYHYCSKCGFGSDDSDAYFNHKC

Tribe IX
>IXa
MQLSKIALALAFYSGIAALPTKAKCAPVGNRDLQKRFTGNTQIAVNHGSKLQTRAEEKLHTCGKCKQFTTNSAAEYFSHYSQCNG
>IXb
MQLSKVVLAVAFYSVGIAAVPTRAKCTPVGSRSLQNTVTSNSGVEVNNGLRLKARGEDHYIQCGKCHQTFASVSGYLWHYTNCNGK
>IXc
MQLSKVVLAVAFYSVGIAAVPTRAKCPPVASRSLQNTVTSNSGVEVNHGLGLKARGEDHYIQCGKCDQTFATVSQYMGHRPDCKGK
>IXd
MQVSKIALTIAFYSLGVAAFPMKANCGPTTSRELQNGITSGTKAAVNHGSNLHTREEEPVEQILTCGKCGTYTTNDGTLYFRHHGDCDGKS
>IXe
MQVSKIALTIAFYSLGVAAFPIKANCGPTTSRELQNGITSGTKAAVNHGSNLHTREEEPVEQNLTCGKCGTYTTNDGTLYFRHYSDCDGKS
>IXf
MQVSKIALTIAFYSLGVAAFPMKANCGPTTSRELQNGITSGTKAAVNHGSNLHTREEEPVEQNLPCGKCGTYTTNDGTLYFRHFSDCDGKS
>IXg
MQVSKIALAIAFYSLGVAAFPIRANCGPTTSRELQNGVTSGTEVAVKHGFKLQAREDKLFKCGKCDSFTTDSADEYFRHHGSCSG 
>IXh
MQVSKIALAIAFYSLGVAAFPMQANCGPTTSRELQNGATSGTEVAVKSGFTPQACDDKLLKCGKCESFTTNSARRYFNHYADCSGKSK
>IXi
MQVSKIALAIAFYSLGVAAFPMQANCGPTTSRELQNGATSGTEVAVKSGFTPQACNDKLLKCGKCESFTTNSARRYFDHYADCSGKSK
>IXj
MQVSKIALAIAFYSLGVAAFPMQANCGPTTSRELQNEATSGTEVAVKSGFTPQACNDKLLKCGKCESFTTNSARRYFNHYADCSGKSK

Tribe X
>Xa
MQISKIVLAVAFYSVGIAALPTTINCATECGHVQNGLKAADKTGVNLHTKRSGAATVYTCSKCYSYTSKNEDNVIAHQAACNGNRTLF 
>Xb
MQISKIVLAVAFYSVGIAALPTTINCPTECGHVQNGLKAADKTGVNLHTKRSGAATVYTCAKCYSYTSKNEDNVIAHQAACDG
>Xc
MQISKIVLAVAFYSVGIAALPTTINCPTECGHVQNGLKAADKTGVNLHTKRSGAVTVYTCAKCYSYTSKNEDNVIAHQAACDG
>Xd
MYYLGQIILPIAFYSVGIAALPTTINCATESGHVQKGLKAADRTGANLHTKRGGEHTVYTCSKGYSYKTTNGEFAIAHQAACDGNR
>Xe
MQVIKIILAITCYSASITALPTTINRATKCGFPDEIGENLLLKRSSEISGSAGANHIYMCPKCLDYRSKNQVAVGNHASKCNGNSMLI
>Xf
MKISKIVLAIAFYSIGIAALPTNFKCATECGDKTGVNLHSKRSSVTNGSAGAATVYTCSKCYSYTSKNQENVIAHQAACDGNSTLFLTKFALKNI
>Xg
MKVSKIVLAIAFYSVGIAALPTRFHCATECGDKTGVNLHFKRSSDSNGSAGAATVYTCSKCYGYHSKNQDNVIAHQAACDGNSTL
>Xh
MKVSKIVLAIAFYSVGIAALPTRFHCATECGDKTGVNLHFKRSSDSNGSAGAATVYTCSKCYGYHSKNQDNVIAHQAACDGNK
>Xi
MKISKIVSAAALYSVGIAALPTNYKYTPKCGDKPGINLLSKRSSEISGSAGASTVYQCSKCYGYISKNQYDVAHHQSSCNGNSKLFPTQFEFINI
>Xj
MKISKIVSAAALYSVGIAALPTNYKYTPKCGDKPGIKLLSKRSSEVSGSAGASTVYQCSKCYWYISKDQYDVAHHQSSCNGNSKLFPTQFEFINI
>Xk
MKISKIVSAAALYSVGIAALPTNYKYTPKCGDKPGIKLLSKRSSEVSGSAGASTVYQCSKCYWYVSKNQYDVAHHQSSCNGNSKLFPTQFEFINI
>Xl
MKISKIVSAAALYSVGIAALPTNYKYTPKCGDKPGIKLLSKRSSEVSGSAGASTVYQCSKCYWYVSKNQYDVAHHQSSCNGNK
>Xm
MKVSKIVLAVAFYSVGIAALPTNFKCATERGDKTGVNLHSKRSSDINGSAGAATVYTCSKCYSYTSKNQDNVVAHQAACNGNSTLFLTKFALKNI
>Xn
MKVSKIVLAVAFYSVGIAALPTNFKCATERGDKTGVNLHSKRSSDTNGSAGAATVYTCSKCYSYTSKNQDNVVAHQAACNGNSTLFLTKFALKNI
>Xo
MKVSKIVLAVAFYSVGIAALPTNFKCATERGDKTGVNLHSKRSSDTNGSAGAATVYTCSKCYSYTSKNQDNVVAHQAACNGNKIELTPNSENVRAKAQSISTSTAGVTEWRAWATANRD
>Xp
MKVSKIVLAVAFYSVGIAALPTNFKCATERGDKTGVNLHSKRSSDTNGSAGAATVYTCSKCYSYTSKNQDNVVAHQAACNGNSTLILTKFALKNI
>Xq
MKVSKIVLAVAFYSVGIAALPTNFKCATERGDKTGVNLHSKRSSDTNGSAGAATVHTCSKCYSYTSKNQDNVVAHQAACNGNSTLILTKFALKNI
