# Supplementary material for: Zinc-finger (ZiF) fold secreted effectors form a functionally diverse family across lineages of the blast fungus Magnaporthe oryzae
Source: PLoS Pathog. 2024 Jun 17;20(6):e1012277. doi: 10.1371/journal.ppat.1012277 (PMC11213319; doi:10.1371/journal.ppat.1012277)
Supplement: S3 Data — (XLSX) [file ppat.1012277.s003.xlsx]

## Sheet: Sheet1
Strain	Tribe I	Tribe II	Tribe III	Tribe IV	Tribe V	Tribe VI	Tribe VII	Tribe VIII	Tribe IX	Tribe X
80-120	K	E	J	C	C	C	C	0	0.5	I	0 indicates no hits for this tribe in TBLASTN
98-06	F	0.5	0.5	C	C	C	C	0	0.5	0.5	0,5 indicates hits on pseudogenized genes
FJ81278	JJK	0.5	J	C	C	C	C	0	0.5	0.5
FR13	JK	0	J	C	C	C	C	FFF	0.5	0.5
IB49	0.5	C	JB	C	C	C	C	0	0	PI
ina168	FK	B	J	C	C	C	C	DDD	0.5	0.5
KJ201	J	0	J	C	D	C	C	0	0.5	0.5
ML33	J	0.5	JC	C	C	C	C	0	0.5	I
TH16	K	0	J	0	C	C	C	0	0.5	PI
v86010	J	0.5	J	C	C	C	C	0	0.5	I
Y34	J	0	J	C	C	C	C	0	0.5	0.5
B157	K	0	0.5	0	C	0	0	0	0.5	0.5
BTTrp_5	0.5	FG	L	C	E	F	B	D	0.5	Q
BTTrp_6	0.5	FG	L	C	E	F	B	D	0.5	Q
Guy11	FK	0	J	C	C	C	C	0.5	0.5	PI
HN19311	0.5	B	0.5	C	0	C	C	0	0.5	I
70-15	FKK	B	J	C	C	C	C	0	0.5	PI
MG01	J	C	0.5	C	C	C	C	0	0.5	P
PH14	J	0	J	C	C	C	C	0	0.5	I
TH12	K	0	J	C	C	C	C	0	0.5	I
Arcadia	E	E	0.5	D	F	0.5	A	D	0.5	I
G22	D	EH	K	C	B	G	E	0.5	F	G
gfsi	0	KD	0.5	D	F	0.5	A	D	0.5	Q
GrF52	E	E	0.5	D	F	D	A	0.5	0.5	I
MZ5-1-6	D	EHB	K	C	B	G	E	0.5	F	G
SV9623-1	E	EK	0.5	D	F	D	B	0.5	G	I
SV9610-1	0	E	0.5	D	F	D	B	0.5	G	I
US71	E	E	0.5	D	F	D	A	0	0.5	I
B2	I	EJ	J	B	B	F	G	C	J	GHI
B51	0	EH	H	A	B	G	E	D	F	KL
BdBar16-1	I	EH	J	A	B	F	E	C	J	GI
BdJes16-1	I	EH	J	A	B	F	E	C	J	GI
BdMeh16-1	I	EH	J	A	B	F	E	C	J	GI
Br130	0.5	EI	J	A	B	0.5	E	C	J	GI
BR32	I	EI	G	B	B	F	G	0.5	J	G
br48	I	EI	G	B	B	F	G	C	J	G
br58	0.5	EM	H	A	B	F	E	0.5	H	G
Br62	0	EHB	HB	A	B	G	E	D	F	0.5
Br80	I	EI	J	A	B	E	E	B	J	GI
BTBa_B1	I	EI	J	A	B	F	E	C	J	GI
BTBa_B2	I	EI	J	A	B	F	E	C	J	GI
BTGP_1b	I	EI	J	A	B	F	E	C	J	GI
BTGP_6e	I	EI	J	A	B	F	E	C	J	GI
BTGP_6f	I	EI	J	A	B	F	E	C	J	GI
BTGP_6g	I	EI	J	A	B	F	E	C	J	GI
BTGP_6h	I	EI	J	A	B	F	E	C	J	GI
BTJP4_11	I	EI	J	A	B	F	E	C	J	GI
BTJP4_12	I	EI	J	A	B	F	E	C	J	GI
BTJP4_16	I	EI	J	A	B	F	E	C	J	GI
BTJP4_18	I	EI	J	A	B	F	E	C	J	GI
BTJP_4_1	I	EI	J	A	B	F	E	C	J	GI
BTJP4_3	I	EI	J	A	B	F	E	C	J	GI
BTJP4_5	I	EI	J	A	B	F	E	C	J	GI
BTJP4_6	I	EI	J	A	B	F	E	C	J	GI
BTMP_S_13_1	I	EI	J	A	B	F	E	C	J	GI
BTMP_S_13_2	I	EI	J	A	B	F	E	C	J	GI
CD156	0	E	H	A	B	G	E	DD	F	K
CHW	0.5	EL	H	A	B	F	C	0.5	H	G
EI9411	D	EH	K	0.5	B	G	E	0.5	E	G
EI9604	0	EH	H	A	B	G	E	D	F	K
FH	G	ELB	H	A	B	F	E	C	H	G
G17	0	EH	I	B	B	F	E	0.5	D	C
GCA	I	EI	0.5	A	B	F	E	CC	J	GI
GG11	G	EL	H	A	B	F	E	C	H	G
HO	G	EL	H	A	B	F	E	C	H	G
LpKY97	G	EL	H	A	B	F	E	C	H	G
P28	GI	ELB	H	A	B	F	E	C	H	G
P29	I	EJB	J	A	B	F	G	C	J	GI
P3	I	EJB	J	B	B	F	G	C	J	GI
PgKY	G	ELB	H	A	B	F	E	C	H	G
PGPA	G	ELB	H	A	B	F	E	C	H	G
PH42	0	EHB	H	A	B	G	E	D	F	0.5
PY0925	I	EIB	J	A	B	E	E	C	J	GI
PY36.1	I	EI	J	A	B	F	G	C	J	GI
PY5003	I	EJB	J	B	B	F	G	C	J	GI
PY5033	I	EIB	G	B	B	F	G	C	J	G
PY6017	I	EIB	G	B	B	F	G	C	J	G
PY6025	I	H	G	0.5	0.5	0.5	G	C	J	G
PY6045	I	EIB	G	B	B	F	G	C	J	G
T25	I	EIB	G	B	B	F	G	C	J	G
WHTQ	I	EIB	G	B	B	F	G	C	J	G
z2-1	D	EIB	K	C	B	G	E	0	F	G
Bd8401	0.5	FM	K	C	E	B	B	0.5	H	BGI
Br7	0.5	EJB	J	B	B	F	G	C	J	GI
CHRF	0.5	EL	H	A	B	F	E	C	H	G
IA1	K	0	JB	C	C	C	C	0	0.5	0.5
IB33	FJ	C	JB	C	C	C	C	0	0.5	PI
P131	FJ	B	J	C	C	C	C	D	0.5	0.5
Pg1213-22	0.5	EIB	HB	A	B	F	E	0	F	G
PL2-1	G	ELB	H	A	B	F	E	C	H	G
PL3-1	H	EIB	HB	A	B	F	E	0	F	G
PY5010	H	EIB	H	C	B	F	E	C	F	G
PY86.1	0.5	EIB	H	A	B	F	E	0	H	G
RMg-DI	0	B	0.5	0	C	0	C	0	0.5	0.5
SSFL02	0	EI	G	B	B	F	G	0	J	M
SSFL14-3	G	EIB	GB	B	B	F	G	CD	J	M
TF05-1	H	EIB	H	C	B	F	E	C	F	G
WBKY11	0.5	EIB	HB	A	B	F	E	C	F	G
IC17	J	C	JB	C	C	C	C	0	0.5	PI
IE1K	J	C	JB	C	C	C	C	0	0.5	PI
PM1	A	0	0.5	0	A	A	0.5	CGE	A	FE
DsLIZ	CB	A	A	0	0	0	0	A	0.5	0
VO107	CB	0	A	0	0	0	0	D	B	0
Bm88324	0	EI	0.5	B	B	F	H	D	I	ANJ
BR29	0.5	0	FA	0	0	0	0	A	0	0
dig41	DB	0	A	0	0	0	0	A	B	0
DS0505	DB	0	A	0	0	0	0	A	B	0
DS9461	B	0	EA	0	0	0	0	A	B	0
