# Supplementary material for: Zinc-finger (ZiF) fold secreted effectors form a functionally diverse family across lineages of the blast fungus Magnaporthe oryzae
Source: PLoS Pathog. 2024 Jun 17;20(6):e1012277. doi: 10.1371/journal.ppat.1012277 (PMC11213319; doi:10.1371/journal.ppat.1012277)
Supplement: S4 Data — (TXT) [file ppat.1012277.s004.txt]

	
>80-120_Ik
MQTFNIVSLVALFALGATAVPVSLITGVQCCQANHGDLTTFQVQNLVKNHQKRQNYWVCHACNKQFTTESALQKHKDTVVHP	
>80-120_IIe
MQIFKIIQVIGLLAIGTTALPVSGNSLIQQQDMKHQPSIKECQIHSSKHGNLQAAEKALNKRTRPSTEPPIKTYECTDCNQIFTSGSDHENHSCPG	
>80-120_IIIj
MHFFKTVQIVTMFAVGIMALPTPGYTPTNQNTGDIVARSDTVKGKDVATSTDANKKKRTKDYYWRCANCQAKFSDYESFNKHGNECKSV	
>80-120_IVc
MHLKASSILALLVIGANAYPASANSAAALVPEPQQPEAPAVAGSTVGAQVDIHHPRLEARYGRDEPQIMCGYCGKRFWNKPDLEKHIKLKPSKGGHKGQPYKEHSWNRPT	
>80-120_Vc
MQIFNIVQVLGLLAVGASALPTPANVGAVQPVEGSQLQARSSNFYSAGWTQYPSANSGYPSNSASTYYYKCNHCGKHTKEESQQKYHQENSHKGKESN	
>80-120_VIc
MQIFKIVQVLGLLAVGTSALPTPAGVDVDGGQLQARAEGDKVRPPSIKCLTCEQGGFPNVDEYEQHYKQKHPEIVQQVSSPNPHLNKGKKAN	
>80-120_VIIc
MQFSKITLAIVLYALGTAALPTASRCAGAPGRDVAATRGAKLQAREEDKPTPQYRCDKCEKEFVKGNDFFNHGGRGQCV	
>80-120_Xi
MKISKIVSAAALYSVGIAALPTNYKYTPKCGDKPGINLLSKRSSEISGSAGASTVYQCSKCYGYISKNQYDVAHHQSSCNGNSKLFPTQFEFINI

>98-06_If
MQIFNMVSLVALFALGATAVPVSSITGVQCCQANHGDLTTPQAQSLFKSHQKRQDYWVCHACNKQFTTPAALQKHKDTVVHP	
>98-06_IVc
MHLKASSILALLVIGANAYPASANSAAALVPEPQQPEAPAVAGSTVGAQVDIHHPRLEARYGRDEPQIMCGYCGKRFWNKPDLEKHIKLKPSKGGHKGQPYKEHSWNRPT	
>98-06_Vc
MQIFNIVQVLGLLAVGASALPTPANVGAVQPVEGSQLQARSSNFYSAGWTQYPSANSGYPSNSASTYYYKCNHCGKHTKEESQQKYHQENSHKGKESN	
>98-06_VIc
MQIFKIVQVLGLLAVGTSALPTPAGVDVDGGQLQARAEGDKVRPPSIKCLTCEQGGFPNVDEYEQHYKQKHPEIVQQVSSPNPHLNKGKKAN	
>98-06_VIIc
MQFSKITLAIVLYALGTAALPTASRCAGAPGRDVAATRGAKLQAREEDKPTPQYRCDKCEKEFVKGNDFFNHGGRGQCV	

>FJ81278_Ij
MQTFNIVSLVALFALGATAVPVSSITGVQCCQANHGDLTTFQVQNLVKNHQKRQNYWVCHACNKQFTTESALQKHKDTVVHP
>FJ81278_Ij
MQTFNIVSLVALFALGATAVPVSSITGVQCCQANHGDLTTFQVQNLVKNHQKRQNYWVCHACNKQFTTESALQKHKDTVVHP
>FJ81278_Ik
MQTFNIVSLVALFALGATAVPVSLITGVQCCQANHGDLTTFQVQNLVKNHQKRQNYWVCHACNKQFTTESALQKHKDTVVHP
>FJ81278_IIIj
MHFFKTVQIVTMFAVGIMALPTPGYTPTNQNTGDIVARSDTVKGKDVATSTDANKKKRTKDYYWRCANCQAKFSDYESFNKHGNECKSV	
>FJ81278_IVc
MHLKASSILALLVIGANAYPASANSAAALVPEPQQPEAPAVAGSTVGAQVDIHHPRLEARYGRDEPQIMCGYCGKRFWNKPDLEKHIKLKPSKGGHKGQPYKEHSWNRPT	
>FJ81278_Vc
MQIFNIVQVLGLLAVGASALPTPANVGAVQPVEGSQLQARSSNFYSAGWTQYPSANSGYPSNSASTYYYKCNHCGKHTKEESQQKYHQENSHKGKESN	
>FJ81278_VIc
MQIFKIVQVLGLLAVGTSALPTPAGVDVDGGQLQARAEGDKVRPPSIKCLTCEQGGFPNVDEYEQHYKQKHPEIVQQVSSPNPHLNKGKKAN	
>FJ81278_VIIc
MQFSKITLAIVLYALGTAALPTASRCAGAPGRDVAATRGAKLQAREEDKPTPQYRCDKCEKEFVKGNDFFNHGGRGQCV	

>FR13_Ij
MQTFNIVSLVALFALGATAVPVSSITGVQCCQANHGDLTTFQVQNLVKNHQKRQNYWVCHACNKQFTTESALQKHKDTVVHP
>FR13_Ik
MQTFNIVSLVALFALGATAVPVSLITGVQCCQANHGDLTTFQVQNLVKNHQKRQNYWVCHACNKQFTTESALQKHKDTVVHP		
>FR13_IIIj
MHFFKTVQIVTMFAVGIMALPTPGYTPTNQNTGDIVARSDTVKGKDVATSTDANKKKRTKDYYWRCANCQAKFSDYESFNKHGNECKSV	
>FR13_IVc
MHLKASSILALLVIGANAYPASANSAAALVPEPQQPEAPAVAGSTVGAQVDIHHPRLEARYGRDEPQIMCGYCGKRFWNKPDLEKHIKLKPSKGGHKGQPYKEHSWNRPT	
>FR13_Vc
MQIFNIVQVLGLLAVGASALPTPANVGAVQPVEGSQLQARSSNFYSAGWTQYPSANSGYPSNSASTYYYKCNHCGKHTKEESQQKYHQENSHKGKESN	
>FR13_VIc
MQIFKIVQVLGLLAVGTSALPTPAGVDVDGGQLQARAEGDKVRPPSIKCLTCEQGGFPNVDEYEQHYKQKHPEIVQQVSSPNPHLNKGKKAN	
>FR13_VIIc
MQFSKITLAIVLYALGTAALPTASRCAGAPGRDVAATRGAKLQAREEDKPTPQYRCDKCEKEFVKGNDFFNHGGRGQCV	
>FR13_VIIIf
MQLSKITFAIALYAVGIAALPTPACLNGNTEVATISDVKLGPRSDKTYYYCSKCGFGSNDSDTYFNHKC
>FR13_VIIIf
MQLSKITFAIALYAVGIAALPTPACLNGNTEVATISDVKLGPRSDKTYYYCSKCGFGSNDSDTYFNHKC
>FR13_VIIIf
MQLSKITFAIALYAVGIAALPTPACLNGNTEVATISDVKLGPRSDKTYYYCSKCGFGSNDSDTYFNHKC	

>IB49_IIc
MQIFKIIQVIGLLAIGTTALPVSGGSLIQQQDVKHQSSIKDCQDYWPKHGKLQAAEKAFNKRGKIESYTCTDCGKTWTNKDDFVNHTC	
>IB49_IIIj
MHFFKTVQIVTMFAVGIMALPTPGYTPTNQNTGDIVARSDTVKGKDVATSTDANKKKRTKDYYWRCANCQAKFSDYESFNKHGNECKSV
>IB49_IIIb
MHFFKTITQILTMFAVGTMALPTPCNTAATQNRGGIVARSDTLHSTVGGSTGTNDKQKRDRTWYCSKCKQTFTSYDSFASHDANCK	
>IB49_IVc
MHLKASSILALLVIGANAYPASANSAAALVPEPQQPEAPAVAGSTVGAQVDIHHPRLEARYGRDEPQIMCGYCGKRFWNKPDLEKHIKLKPSKGGHKGQPYKEHSWNRPT	
>IB49_Vc
MQIFNIVQVLGLLAVGASALPTPANVGAVQPVEGSQLQARSSNFYSAGWTQYPSANSGYPSNSASTYYYKCNHCGKHTKEESQQKYHQENSHKGKESN	
>IB49_VIc
MQIFKIVQVLGLLAVGTSALPTPAGVDVDGGQLQARAEGDKVRPPSIKCLTCEQGGFPNVDEYEQHYKQKHPEIVQQVSSPNPHLNKGKKAN	
>IB49_VIIc
MQFSKITLAIVLYALGTAALPTASRCAGAPGRDVAATRGAKLQAREEDKPTPQYRCDKCEKEFVKGNDFFNHGGRGQCV		
>IB49_Xp
MKVSKIVLAVAFYSVGIAALPTNFKCATERGDKTGVNLHSKRSSDTNGSAGAATVYTCSKCYSYTSKNQDNVVAHQAACNGNSTLILTKFALKNI
>IB49_Xi
MKISKIVSAAALYSVGIAALPTNYKYTPKCGDKPGINLLSKRSSEISGSAGASTVYQCSKCYGYISKNQYDVAHHQSSCNGNSKLFPTQFEFINI

>ina168_If
MQIFNMVSLVALFALGATAVPVSSITGVQCCQANHGDLTTPQAQSLFKSHQKRQDYWVCHACNKQFTTPAALQKHKDTVVHP
>ina168_Ik
MQTFNIVSLVALFALGATAVPVSLITGVQCCQANHGDLTTFQVQNLVKNHQKRQNYWVCHACNKQFTTESALQKHKDTVVHP	
>ina168_IIb
MQVLKFVQVIGLLAIGTTALPAPAGTAIQQQHNKLQPTLRECQKYCSTAPKVLPRGGDQPGVWSYYCNKCKVYVYTRAEVEDHRH	
>ina168_IIIj
MHFFKTVQIVTMFAVGIMALPTPGYTPTNQNTGDIVARSDTVKGKDVATSTDANKKKRTKDYYWRCANCQAKFSDYESFNKHGNECKSV	
>ina168_IVc
MHLKASSILALLVIGANAYPASANSAAALVPEPQQPEAPAVAGSTVGAQVDIHHPRLEARYGRDEPQIMCGYCGKRFWNKPDLEKHIKLKPSKGGHKGQPYKEHSWNRPT	
>ina168_Vc
MQIFNIVQVLGLLAVGASALPTPANVGAVQPVEGSQLQARSSNFYSAGWTQYPSANSGYPSNSASTYYYKCNHCGKHTKEESQQKYHQENSHKGKESN	
>ina168_VIc
MQIFKIVQVLGLLAVGTSALPTPAGVDVDGGQLQARAEGDKVRPPSIKCLTCEQGGFPNVDEYEQHYKQKHPEIVQQVSSPNPHLNKGKKAN	
>ina168_VIIc
MQFSKITLAIVLYALGTAALPTASRCAGAPGRDVAATRGAKLQAREEDKPTPQYRCDKCEKEFVKGNDFFNHGGRGQCV	
>ina168_VIIId
MQLSKITFAIALYAIGIAALPTPASLNGNTEVATISDVKLEARSDTTYHKCSKCGYGSDDSDAYFNHKCN
>ina168_VIIId
MQLSKITFAIALYAIGIAALPTPASLNGNTEVATISDVKLEARSDTTYHKCSKCGYGSDDSDAYFNHKCN
>ina168_VIIId
MQLSKITFAIALYAIGIAALPTPASLNGNTEVATISDVKLEARSDTTYHKCSKCGYGSDDSDAYFNHKCN	
	
>KJ201_Ij
MQTFNIVSLVALFALGATAVPVSSITGVQCCQANHGDLTTFQVQNLVKNHQKRQNYWVCHACNKQFTTESALQKHKDTVVHP		
>KJ201_IIIj
MHFFKTVQIVTMFAVGIMALPTPGYTPTNQNTGDIVARSDTVKGKDVATSTDANKKKRTKDYYWRCANCQAKFSDYESFNKHGNECKSV	
>KJ201_IVc
MHLKASSILALLVIGANAYPASANSAAALVPEPQQPEAPAVAGSTVGAQVDIHHPRLEARYGRDEPQIMCGYCGKRFWNKPDLEKHIKLKPSKGGHKGQPYKEHSWNRPT	
>KJ201_Vd
MQIFNIVQVLGLLAVGASALPPPANVGAVQPVEGSQLQARSSNFYSAGWTQYPSANSGYPSNSASTYYYKCNHCGKHTKEESQQKYHQENSHKGKESN	
>KJ201_VIc
MQIFKIVQVLGLLAVGTSALPTPAGVDVDGGQLQARAEGDKVRPPSIKCLTCEQGGFPNVDEYEQHYKQKHPEIVQQVSSPNPHLNKGKKAN	
>KJ201_VIIc
MQFSKITLAIVLYALGTAALPTASRCAGAPGRDVAATRGAKLQAREEDKPTPQYRCDKCEKEFVKGNDFFNHGGRGQCV	
	
>ML33_Ij
MQTFNIVSLVALFALGATAVPVSSITGVQCCQANHGDLTTFQVQNLVKNHQKRQNYWVCHACNKQFTTESALQKHKDTVVHP	
>ML33_IIIj
MHFFKTVQIVTMFAVGIMALPTPGYTPTNQNTGDIVARSDTVKGKDVATSTDANKKKRTKDYYWRCANCQAKFSDYESFNKHGNECKSV
>ML33_IIIc
MHFFKTTTQILTMFAVGTMALPTPCNTAATQNRGGIVARSDTLHSTVGGSTGTNDKQKRDRTWYCSKCKQTFTSYDSFASHDANCK	
>ML33_IVc
MHLKASSILALLVIGANAYPASANSAAALVPEPQQPEAPAVAGSTVGAQVDIHHPRLEARYGRDEPQIMCGYCGKRFWNKPDLEKHIKLKPSKGGHKGQPYKEHSWNRPT	
>ML33_Vc
MQIFNIVQVLGLLAVGASALPTPANVGAVQPVEGSQLQARSSNFYSAGWTQYPSANSGYPSNSASTYYYKCNHCGKHTKEESQQKYHQENSHKGKESN	
>ML33_VIc
MQIFKIVQVLGLLAVGTSALPTPAGVDVDGGQLQARAEGDKVRPPSIKCLTCEQGGFPNVDEYEQHYKQKHPEIVQQVSSPNPHLNKGKKAN	
>ML33_VIIc
MQFSKITLAIVLYALGTAALPTASRCAGAPGRDVAATRGAKLQAREEDKPTPQYRCDKCEKEFVKGNDFFNHGGRGQCV		
>ML33_Xi
MKISKIVSAAALYSVGIAALPTNYKYTPKCGDKPGINLLSKRSSEISGSAGASTVYQCSKCYGYISKNQYDVAHHQSSCNGNSKLFPTQFEFINI

>TH16_Ik
MQTFNIVSLVALFALGATAVPVSLITGVQCCQANHGDLTTFQVQNLVKNHQKRQNYWVCHACNKQFTTESALQKHKDTVVHP	
>TH16_IIIj
MHFFKTVQIVTMFAVGIMALPTPGYTPTNQNTGDIVARSDTVKGKDVATSTDANKKKRTKDYYWRCANCQAKFSDYESFNKHGNECKSV		
>TH16_Vc
MQIFNIVQVLGLLAVGASALPTPANVGAVQPVEGSQLQARSSNFYSAGWTQYPSANSGYPSNSASTYYYKCNHCGKHTKEESQQKYHQENSHKGKESN	
>TH16_VIc
MQIFKIVQVLGLLAVGTSALPTPAGVDVDGGQLQARAEGDKVRPPSIKCLTCEQGGFPNVDEYEQHYKQKHPEIVQQVSSPNPHLNKGKKAN	
>TH16_VIIc
MQFSKITLAIVLYALGTAALPTASRCAGAPGRDVAATRGAKLQAREEDKPTPQYRCDKCEKEFVKGNDFFNHGGRGQCV		
>TH16_Xp
MKVSKIVLAVAFYSVGIAALPTNFKCATERGDKTGVNLHSKRSSDTNGSAGAATVYTCSKCYSYTSKNQDNVVAHQAACNGNSTLILTKFALKNI
>TH16_Xi
MKISKIVSAAALYSVGIAALPTNYKYTPKCGDKPGINLLSKRSSEISGSAGASTVYQCSKCYGYISKNQYDVAHHQSSCNGNSKLFPTQFEFINI

>v86010_Ij
MQTFNIVSLVALFALGATAVPVSSITGVQCCQANHGDLTTFQVQNLVKNHQKRQNYWVCHACNKQFTTESALQKHKDTVVHP	
>v86010_IIIj
MHFFKTVQIVTMFAVGIMALPTPGYTPTNQNTGDIVARSDTVKGKDVATSTDANKKKRTKDYYWRCANCQAKFSDYESFNKHGNECKSV	
>v86010_IVc
MHLKASSILALLVIGANAYPASANSAAALVPEPQQPEAPAVAGSTVGAQVDIHHPRLEARYGRDEPQIMCGYCGKRFWNKPDLEKHIKLKPSKGGHKGQPYKEHSWNRPT	
>v86010_Vc
MQIFNIVQVLGLLAVGASALPTPANVGAVQPVEGSQLQARSSNFYSAGWTQYPSANSGYPSNSASTYYYKCNHCGKHTKEESQQKYHQENSHKGKESN	
>v86010_VIc
MQIFKIVQVLGLLAVGTSALPTPAGVDVDGGQLQARAEGDKVRPPSIKCLTCEQGGFPNVDEYEQHYKQKHPEIVQQVSSPNPHLNKGKKAN	
>v86010_VIIc
MQFSKITLAIVLYALGTAALPTASRCAGAPGRDVAATRGAKLQAREEDKPTPQYRCDKCEKEFVKGNDFFNHGGRGQCV	
>v86010_Xi
MKISKIVSAAALYSVGIAALPTNYKYTPKCGDKPGINLLSKRSSEISGSAGASTVYQCSKCYGYISKNQYDVAHHQSSCNGNSKLFPTQFEFINI

>Y34_Ij
MQTFNIVSLVALFALGATAVPVSSITGVQCCQANHGDLTTFQVQNLVKNHQKRQNYWVCHACNKQFTTESALQKHKDTVVHP		
>Y34_IIIj
MHFFKTVQIVTMFAVGIMALPTPGYTPTNQNTGDIVARSDTVKGKDVATSTDANKKKRTKDYYWRCANCQAKFSDYESFNKHGNECKSV	
>Y34_IVc
MHLKASSILALLVIGANAYPASANSAAALVPEPQQPEAPAVAGSTVGAQVDIHHPRLEARYGRDEPQIMCGYCGKRFWNKPDLEKHIKLKPSKGGHKGQPYKEHSWNRPT	
>Y34_Vc
MQIFNIVQVLGLLAVGASALPTPANVGAVQPVEGSQLQARSSNFYSAGWTQYPSANSGYPSNSASTYYYKCNHCGKHTKEESQQKYHQENSHKGKESN	
>Y34_VIc
MQIFKIVQVLGLLAVGTSALPTPAGVDVDGGQLQARAEGDKVRPPSIKCLTCEQGGFPNVDEYEQHYKQKHPEIVQQVSSPNPHLNKGKKAN	
>Y34_VIIc
MQFSKITLAIVLYALGTAALPTASRCAGAPGRDVAATRGAKLQAREEDKPTPQYRCDKCEKEFVKGNDFFNHGGRGQCV	

>B157_Ik
MQTFNIVSLVALFALGATAVPVSLITGVQCCQANHGDLTTFQVQNLVKNHQKRQNYWVCHACNKQFTTESALQKHKDTVVHP		
>B157_Vc
MQIFNIVQVLGLLAVGASALPTPANVGAVQPVEGSQLQARSSNFYSAGWTQYPSANSGYPSNSASTYYYKCNHCGKHTKEESQQKYHQENSHKGKESN	

>BTTrp_5_IIf
MQIFKIIQVIGLLAIGTTALPVSGNSLIQQQDIKHQPSIKECQIHSAKHGNLQAAEKALNKRSRPPNMPPIQTYECTDCNQIFTSGSDHKNHSCPG
>BTTrp_5_IIg
MQFSTIVQIIGLLAIGTTALPVSNSFAIQQHDTNHQPSFQECQNYCSNDRAVENTFYKRSDPRNVVGTWACQTCQATWTDFDTFIKHRHP	
>BTTrp_5_IIIl
MHFFKTVQIVTMFAVGIMALPTPGYTPTNQNTGDIVARSDTVKGKDVARSDTVKGKDVATSTDADKKKRTKDYYWRCANCRAKFRDYETFEKHGNECKSV	
>BTTrp_5_IVc
MHLKASSILALLVIGANAYPASANSAAALVPEPQQPEAPAVAGSTVGAQVDIHHPRLEARYGRDEPQIMCGYCGKRFWNKPDLEKHIKLKPSKGGHKGQPYKEHSWNRPT	
>BTTrp_5_Ve
MQIFNIVQVLGLLAVGASALPTPANVGAVQPVEGSQLQARSSNFYSAGWTQYPSANSGYPSNSASTYYKCNHCGKHTKEESQQKYHQENSHKGKESN	
>BTTrp_5_VIf
MQIFKIVQVLGLLAVGTSALPTPAGVDVDGGQLQARAEGDKVRPPSIKCLTCEQDGFPNVDEYEQHYKQKHPEIVQQVSSPNPHLNKGKKAN	
>BTTrp_5_VIIb
MQFSKITLAIALYALGTAALPTASRCAGAPGRDVAATRGAKLQAREEDKPTPQYRCDKCEKEFVKGNDFFNHGGRGQCV	
>BTTrp_5_VIIId
MQLSKITFAIALYAIGIAALPTPASLNGNTEVATISDVKLEARSDTTYHKCSKCGYGSDDSDAYFNHKCN	
>BTTrp_5_Xq
MKVSKIVLAVAFYSVGIAALPTNFKCATERGDKTGVNLHSKRSSDTNGSAGAATVHTCSKCYSYTSKNQDNVVAHQAACNGNSTLILTKFALKNI
	
>BTTrp_6_IIf
MQIFKIIQVIGLLAIGTTALPVSGNSLIQQQDIKHQPSIKECQIHSAKHGNLQAAEKALNKRSRPPNMPPIQTYECTDCNQIFTSGSDHKNHSCPG
>BTTrp_6_IIg
MQFSTIVQIIGLLAIGTTALPVSNSFAIQQHDTNHQPSFQECQNYCSNDRAVENTFYKRSDPRNVVGTWACQTCQATWTDFDTFIKHRHP	
>BTTrp_6_IIIl
MHFFKTVQIVTMFAVGIMALPTPGYTPTNQNTGDIVARSDTVKGKDVARSDTVKGKDVATSTDADKKKRTKDYYWRCANCRAKFRDYETFEKHGNECKSV	
>BTTrp_6_IVc
MHLKASSILALLVIGANAYPASANSAAALVPEPQQPEAPAVAGSTVGAQVDIHHPRLEARYGRDEPQIMCGYCGKRFWNKPDLEKHIKLKPSKGGHKGQPYKEHSWNRPT	
>BTTrp_6_Ve
MQIFNIVQVLGLLAVGASALPTPANVGAVQPVEGSQLQARSSNFYSAGWTQYPSANSGYPSNSASTYYKCNHCGKHTKEESQQKYHQENSHKGKESN	
>BTTrp_6_VIf
MQIFKIVQVLGLLAVGTSALPTPAGVDVDGGQLQARAEGDKVRPPSIKCLTCEQDGFPNVDEYEQHYKQKHPEIVQQVSSPNPHLNKGKKAN	
>BTTrp_6_VIIb
MQFSKITLAIALYALGTAALPTASRCAGAPGRDVAATRGAKLQAREEDKPTPQYRCDKCEKEFVKGNDFFNHGGRGQCV	
>BTTrp_6_VIIId
MQLSKITFAIALYAIGIAALPTPASLNGNTEVATISDVKLEARSDTTYHKCSKCGYGSDDSDAYFNHKCN	
>BTTrp_6_Xq
MKVSKIVLAVAFYSVGIAALPTNFKCATERGDKTGVNLHSKRSSDTNGSAGAATVHTCSKCYSYTSKNQDNVVAHQAACNGNSTLILTKFALKNI
	
>Guy11_If
MQIFNMVSLVALFALGATAVPVSSITGVQCCQANHGDLTTPQAQSLFKSHQKRQDYWVCHACNKQFTTPAALQKHKDTVVHP
>Guy11_Ik
MQTFNIVSLVALFALGATAVPVSLITGVQCCQANHGDLTTFQVQNLVKNHQKRQNYWVCHACNKQFTTESALQKHKDTVVHP		
>Guy11_IIIj
MHFFKTVQIVTMFAVGIMALPTPGYTPTNQNTGDIVARSDTVKGKDVATSTDANKKKRTKDYYWRCANCQAKFSDYESFNKHGNECKSV	
>Guy11_IVc
MHLKASSILALLVIGANAYPASANSAAALVPEPQQPEAPAVAGSTVGAQVDIHHPRLEARYGRDEPQIMCGYCGKRFWNKPDLEKHIKLKPSKGGHKGQPYKEHSWNRPT	
>Guy11_Vc
MQIFNIVQVLGLLAVGASALPTPANVGAVQPVEGSQLQARSSNFYSAGWTQYPSANSGYPSNSASTYYYKCNHCGKHTKEESQQKYHQENSHKGKESN	
>Guy11_VIc
MQIFKIVQVLGLLAVGTSALPTPAGVDVDGGQLQARAEGDKVRPPSIKCLTCEQGGFPNVDEYEQHYKQKHPEIVQQVSSPNPHLNKGKKAN	
>Guy11_VIIc
MQFSKITLAIVLYALGTAALPTASRCAGAPGRDVAATRGAKLQAREEDKPTPQYRCDKCEKEFVKGNDFFNHGGRGQCV		
>Guy11_Xp
MKVSKIVLAVAFYSVGIAALPTNFKCATERGDKTGVNLHSKRSSDTNGSAGAATVYTCSKCYSYTSKNQDNVVAHQAACNGNSTLILTKFALKNI
>Guy11_Xi
MKISKIVSAAALYSVGIAALPTNYKYTPKCGDKPGINLLSKRSSEISGSAGASTVYQCSKCYGYISKNQYDVAHHQSSCNGNSKLFPTQFEFINI
		
>HN19311_IIb
MQVLKFVQVIGLLAIGTTALPAPAGTAIQQQHNKLQPTLRECQKYCSTAPKVLPRGGDQPGVWSYYCNKCKVYVYTRAEVEDHRH		
>HN19311_IVc
MHLKASSILALLVIGANAYPASANSAAALVPEPQQPEAPAVAGSTVGAQVDIHHPRLEARYGRDEPQIMCGYCGKRFWNKPDLEKHIKLKPSKGGHKGQPYKEHSWNRPT		
>HN19311_VIc
MQIFKIVQVLGLLAVGTSALPTPAGVDVDGGQLQARAEGDKVRPPSIKCLTCEQGGFPNVDEYEQHYKQKHPEIVQQVSSPNPHLNKGKKAN	
>HN19311_VIIc
MQFSKITLAIVLYALGTAALPTASRCAGAPGRDVAATRGAKLQAREEDKPTPQYRCDKCEKEFVKGNDFFNHGGRGQCV		
>HN19311_Xi
MKISKIVSAAALYSVGIAALPTNYKYTPKCGDKPGINLLSKRSSEISGSAGASTVYQCSKCYGYISKNQYDVAHHQSSCNGNSKLFPTQFEFINI
	
>70-15_If
MQIFNMVSLVALFALGATAVPVSSITGVQCCQANHGDLTTPQAQSLFKSHQKRQDYWVCHACNKQFTTPAALQKHKDTVVHP
>70-15_Ik
MQTFNIVSLVALFALGATAVPVSLITGVQCCQANHGDLTTFQVQNLVKNHQKRQNYWVCHACNKQFTTESALQKHKDTVVHP
>70-15_Ik
MQTFNIVSLVALFALGATAVPVSLITGVQCCQANHGDLTTFQVQNLVKNHQKRQNYWVCHACNKQFTTESALQKHKDTVVHP	
>70-15_IIb
MQVLKFVQVIGLLAIGTTALPAPAGTAIQQQHNKLQPTLRECQKYCSTAPKVLPRGGDQPGVWSYYCNKCKVYVYTRAEVEDHRH	
>70-15_IIIj
MHFFKTVQIVTMFAVGIMALPTPGYTPTNQNTGDIVARSDTVKGKDVATSTDANKKKRTKDYYWRCANCQAKFSDYESFNKHGNECKSV	
>70-15_IVc
MHLKASSILALLVIGANAYPASANSAAALVPEPQQPEAPAVAGSTVGAQVDIHHPRLEARYGRDEPQIMCGYCGKRFWNKPDLEKHIKLKPSKGGHKGQPYKEHSWNRPT	
>70-15_Vc
MQIFNIVQVLGLLAVGASALPTPANVGAVQPVEGSQLQARSSNFYSAGWTQYPSANSGYPSNSASTYYYKCNHCGKHTKEESQQKYHQENSHKGKESN	
>70-15_VIc
MQIFKIVQVLGLLAVGTSALPTPAGVDVDGGQLQARAEGDKVRPPSIKCLTCEQGGFPNVDEYEQHYKQKHPEIVQQVSSPNPHLNKGKKAN	
>70-15_VIIc
MQFSKITLAIVLYALGTAALPTASRCAGAPGRDVAATRGAKLQAREEDKPTPQYRCDKCEKEFVKGNDFFNHGGRGQCV		
>70-15_Xp
MKVSKIVLAVAFYSVGIAALPTNFKCATERGDKTGVNLHSKRSSDTNGSAGAATVYTCSKCYSYTSKNQDNVVAHQAACNGNSTLILTKFALKNI
>70-15_Xi
MKISKIVSAAALYSVGIAALPTNYKYTPKCGDKPGINLLSKRSSEISGSAGASTVYQCSKCYGYISKNQYDVAHHQSSCNGNSKLFPTQFEFINI
	
>MG01_Ij
MQTFNIVSLVALFALGATAVPVSSITGVQCCQANHGDLTTFQVQNLVKNHQKRQNYWVCHACNKQFTTESALQKHKDTVVHP	
>MG01_IIc
MQIFKIIQVIGLLAIGTTALPVSGGSLIQQQDVKHQSSIKDCQDYWPKHGKLQAAEKAFNKRGKIESYTCTDCGKTWTNKDDFVNHTC	
0.5	
>MG01_IVc
MHLKASSILALLVIGANAYPASANSAAALVPEPQQPEAPAVAGSTVGAQVDIHHPRLEARYGRDEPQIMCGYCGKRFWNKPDLEKHIKLKPSKGGHKGQPYKEHSWNRPT	
>MG01_Vc
MQIFNIVQVLGLLAVGASALPTPANVGAVQPVEGSQLQARSSNFYSAGWTQYPSANSGYPSNSASTYYYKCNHCGKHTKEESQQKYHQENSHKGKESN	
>MG01_VIc
MQIFKIVQVLGLLAVGTSALPTPAGVDVDGGQLQARAEGDKVRPPSIKCLTCEQGGFPNVDEYEQHYKQKHPEIVQQVSSPNPHLNKGKKAN	
>MG01_VIIc
MQFSKITLAIVLYALGTAALPTASRCAGAPGRDVAATRGAKLQAREEDKPTPQYRCDKCEKEFVKGNDFFNHGGRGQCV	
>MG01_Xp
MKVSKIVLAVAFYSVGIAALPTNFKCATERGDKTGVNLHSKRSSDTNGSAGAATVYTCSKCYSYTSKNQDNVVAHQAACNGNSTLILTKFALKNI

	
>PH14_Ij
MQTFNIVSLVALFALGATAVPVSSITGVQCCQANHGDLTTFQVQNLVKNHQKRQNYWVCHACNKQFTTESALQKHKDTVVHP		
>PH14_IIIj
MHFFKTVQIVTMFAVGIMALPTPGYTPTNQNTGDIVARSDTVKGKDVATSTDANKKKRTKDYYWRCANCQAKFSDYESFNKHGNECKSV	
>PH14_IVc
MHLKASSILALLVIGANAYPASANSAAALVPEPQQPEAPAVAGSTVGAQVDIHHPRLEARYGRDEPQIMCGYCGKRFWNKPDLEKHIKLKPSKGGHKGQPYKEHSWNRPT	
>PH14_Vc
MQIFNIVQVLGLLAVGASALPTPANVGAVQPVEGSQLQARSSNFYSAGWTQYPSANSGYPSNSASTYYYKCNHCGKHTKEESQQKYHQENSHKGKESN	
>PH14_VIc
MQIFKIVQVLGLLAVGTSALPTPAGVDVDGGQLQARAEGDKVRPPSIKCLTCEQGGFPNVDEYEQHYKQKHPEIVQQVSSPNPHLNKGKKAN	
>PH14_VIIc
MQFSKITLAIVLYALGTAALPTASRCAGAPGRDVAATRGAKLQAREEDKPTPQYRCDKCEKEFVKGNDFFNHGGRGQCV	
>PH14_Xi
MKISKIVSAAALYSVGIAALPTNYKYTPKCGDKPGINLLSKRSSEISGSAGASTVYQCSKCYGYISKNQYDVAHHQSSCNGNSKLFPTQFEFINI
	
>TH12_Ik
MQTFNIVSLVALFALGATAVPVSLITGVQCCQANHGDLTTFQVQNLVKNHQKRQNYWVCHACNKQFTTESALQKHKDTVVHP		
>TH12_IIIj
MHFFKTVQIVTMFAVGIMALPTPGYTPTNQNTGDIVARSDTVKGKDVATSTDANKKKRTKDYYWRCANCQAKFSDYESFNKHGNECKSV	
>TH12_IVc
MHLKASSILALLVIGANAYPASANSAAALVPEPQQPEAPAVAGSTVGAQVDIHHPRLEARYGRDEPQIMCGYCGKRFWNKPDLEKHIKLKPSKGGHKGQPYKEHSWNRPT	
>TH12_Vc
MQIFNIVQVLGLLAVGASALPTPANVGAVQPVEGSQLQARSSNFYSAGWTQYPSANSGYPSNSASTYYYKCNHCGKHTKEESQQKYHQENSHKGKESN	
>TH12_VIc
MQIFKIVQVLGLLAVGTSALPTPAGVDVDGGQLQARAEGDKVRPPSIKCLTCEQGGFPNVDEYEQHYKQKHPEIVQQVSSPNPHLNKGKKAN	
>TH12_VIIc
MQFSKITLAIVLYALGTAALPTASRCAGAPGRDVAATRGAKLQAREEDKPTPQYRCDKCEKEFVKGNDFFNHGGRGQCV	
>TH12_Xi
MKISKIVSAAALYSVGIAALPTNYKYTPKCGDKPGINLLSKRSSEISGSAGASTVYQCSKCYGYISKNQYDVAHHQSSCNGNSKLFPTQFEFINI
	
>Arcadia_Ie
MQIFNMVSLVALFALGATAVPVSSITGVQCCQANHGDLTTPQAQSLFKSHQKRQDYWVCHACNKQFKTSAALQNHQDTVVHP	
>Arcadia_IIe
MQIFKIIQVIGLLAIGTTALPVSGNSLIQQQDMKHQPSIKECQIHSSKHGNLQAAEKALNKRTRPSTEPPIKTYECTDCNQIFTSGSDHENHSCPG	
>Arcadia_IVd
MHLKASSILALLVIGANAYPASANSAAALVPEPQQPEAPAVAGSTVGAQVDIHHPRLEARYGRDEPQMMCGYCGKRFWNKPDLEKHIKLKPSKGGHKGQPYKEHSWNRPT	
>Arcadia_Vf
MQIFNIVQVLGLLAVGASALPTPANVGAVQPVEGSQLQARSSNFYSAGCTQYPSANSGYPSNSASTYYKCNHCGKHTKEESQQKYHQENSHKGKESN	
>Arcadia_VIIa
MQFSKITLAIALYAVGTAALPTASRCAGAPGRDVAATRGAKLQAREEDTPTPHYRCGKCEKEFVKGNDFFEHRARGQCV	
>Arcadia_VIIId
MQLSKITFAIALYAIGIAALPTPASLNGNTEVATISDVKLEARSDTTYHKCSKCGYGSDDSDAYFNHKCN	
>Arcadia_Xi
MKISKIVSAAALYSVGIAALPTNYKYTPKCGDKPGINLLSKRSSEISGSAGASTVYQCSKCYGYISKNQYDVAHHQSSCNGNSKLFPTQFEFINI
	
>G22_Id
MQIFNMVSLVALFALGATAVPVSSITGVQCCQANHGDLTTPQAQSLFKSHQKRQDYWVCHACNKQFKTSAALQKHKDTVVHP	
>G22_IIe
MQIFKIIQVIGLLAIGTTALPVSGNSLIQQQDMKHQPSIKECQIHSSKHGNLQAAEKALNKRTRPSTEPPIKTYECTDCNQIFTSGSDHENHSCPG
>G22_IIh
MQFSTNVQTIGLLAIATTALPVSNSFAIQQHDTNHQPSFQDCQNYCSNDRAVENTFYKRSDPRNVMGTWTCKTCQATWTDFDTFIKHRHPA	
>G22_IIIk
MHFFKTVQIVTMFAVGIMALPTPGYTPTNQNTGDIVARSDTVKGKDVATSTDADKKKRTKDYYWRCANCRAKFRDYETFEKHGNECKSV	
>G22_IVc
MHLKASSILALLVIGANAYPASANSAAALVPEPQQPEAPAVAGSTVGAQVDIHHPRLEARYGRDEPQIMCGYCGKRFWNKPDLEKHIKLKPSKGGHKGQPYKEHSWNRPT	
>G22_Vb
MQIFNIVQVLGLLAIGASALPTPANVGAVQPVEGSQLQARSGRFYSSGWTQYPSANSGYPSSSTSTQYKCNHCGKHTDTESQQQTHQEIRHPGKESN	
>G22_VIg
MQIFKIVQVLGLLAVGTSALPTPAGVDVDGGQLQARAEGDKVRPPSIKCLTCEQDGFPNVDEYEQHYKQKHPEIVQQVSSPNPHLNKAKKAN	
>G22_VIIe
MQFSKITLAIALYAVGTAALPTASRCAGAPGRDVAATRGAKLQAREEDKPTPQYRCDKCQKEFVKGNDFFNHGGRGQCV		
>G22_IXf
MQVSKIALTIAFYSLGVAAFPMKANCGPTTSRELQNGITSGTKAAVNHGSNLHTREEEPVEQNLPCGKCGTYTTNDGTLYFRHFSDCDGKS	
>G22_Xg
MKVSKIVLAIAFYSVGIAALPTRFHCATECGDKTGVNLHFKRSSDSNGSAGAATVYTCSKCYGYHSKNQDNVIAHQAACDGNSTL
	
>Gfsi_IIk
MQFSTNVQTIGLLAIGTTALPVSNSFAIQQHDTNHQPSFQDCQNYCSNDRAVENTFYKRSDPRNVVGTWTCKTCQATWTDFDTFIKHRHPA
>Gfsi_IId
MQIFKIIQVIGLLAIGTTALPVSGNSLIQQQDMKHQPSIKECQIHSSKHGNLQAAEKALNKRTRPSTEPPIKTYECTDCNQIFTSGSDYENHSCPG	
>Gfsi_IVd
MHLKASSILALLVIGANAYPASANSAAALVPEPQQPEAPAVAGSTVGAQVDIHHPRLEARYGRDEPQMMCGYCGKRFWNKPDLEKHIKLKPSKGGHKGQPYKEHSWNRPT	
>Gfsi_Vf
MQIFNIVQVLGLLAVGASALPTPANVGAVQPVEGSQLQARSSNFYSAGCTQYPSANSGYPSNSASTYYKCNHCGKHTKEESQQKYHQENSHKGKESN		
>Gfsi_VIIa
MQFSKITLAIALYAVGTAALPTASRCAGAPGRDVAATRGAKLQAREEDTPTPHYRCGKCEKEFVKGNDFFEHRARGQCV	
>Gfsi_VIIId
MQLSKITFAIALYAIGIAALPTPASLNGNTEVATISDVKLEARSDTTYHKCSKCGYGSDDSDAYFNHKCN	
>Gfsi_Xq
MKVSKIVLAVAFYSVGIAALPTNFKCATERGDKTGVNLHSKRSSDTNGSAGAATVHTCSKCYSYTSKNQDNVVAHQAACNGNSTLILTKFALKNI
	
>GrF52_Ie
MQIFNMVSLVALFALGATAVPVSSITGVQCCQANHGDLTTPQAQSLFKSHQKRQDYWVCHACNKQFKTSAALQNHQDTVVHP	
>GrF52_IIe
MQIFKIIQVIGLLAIGTTALPVSGNSLIQQQDMKHQPSIKECQIHSSKHGNLQAAEKALNKRTRPSTEPPIKTYECTDCNQIFTSGSDHENHSCPG		
>GrF52_IVd
MHLKASSILALLVIGANAYPASANSAAALVPEPQQPEAPAVAGSTVGAQVDIHHPRLEARYGRDEPQMMCGYCGKRFWNKPDLEKHIKLKPSKGGHKGQPYKEHSWNRPT	
>GrF52_Vf
MQIFNIVQVLGLLAVGASALPTPANVGAVQPVEGSQLQARSSNFYSAGCTQYPSANSGYPSNSASTYYKCNHCGKHTKEESQQKYHQENSHKGKESN	
>GrF52_VId
MQIFKIVQVLGLLAVGTSALPTPAGVDVDGGQLQARAEGDKVRPPSIKCLTCEQDGFPNVDEYEKHYKQKHPEIVQQVSSPNPHLNKGKKAN	
>GrF52_VIIa
MQFSKITLAIALYAVGTAALPTASRCAGAPGRDVAATRGAKLQAREEDTPTPHYRCGKCEKEFVKGNDFFEHRARGQCV		
>GrF52_Xi
MKISKIVSAAALYSVGIAALPTNYKYTPKCGDKPGINLLSKRSSEISGSAGASTVYQCSKCYGYISKNQYDVAHHQSSCNGNSKLFPTQFEFINI
	
>MZ5-1-6_Id
MQIFNMVSLVALFALGATAVPVSSITGVQCCQANHGDLTTPQAQSLFKSHQKRQDYWVCHACNKQFKTSAALQKHKDTVVHP	
>MZ5-1-6_IIe
MQIFKIIQVIGLLAIGTTALPVSGNSLIQQQDMKHQPSIKECQIHSSKHGNLQAAEKALNKRTRPSTEPPIKTYECTDCNQIFTSGSDHENHSCPG
>MZ5-1-6_IIh
MQFSTNVQTIGLLAIATTALPVSNSFAIQQHDTNHQPSFQDCQNYCSNDRAVENTFYKRSDPRNVMGTWTCKTCQATWTDFDTFIKHRHPA
>MZ5-1-6_IIb
MQVLKFVQVIGLLAIGTTALPAPAGTAIQQQHNKLQPTLRECQKYCSTAPKVLPRGGDQPGVWSYYCNKCKVYVYTRAEVEDHRH	
>MZ5-1-6_IIIk
MHFFKTVQIVTMFAVGIMALPTPGYTPTNQNTGDIVARSDTVKGKDVATSTDADKKKRTKDYYWRCANCRAKFRDYETFEKHGNECKSV	
>MZ5-1-6_IVc
MHLKASSILALLVIGANAYPASANSAAALVPEPQQPEAPAVAGSTVGAQVDIHHPRLEARYGRDEPQIMCGYCGKRFWNKPDLEKHIKLKPSKGGHKGQPYKEHSWNRPT	
>MZ5-1-6_Vb
MQIFNIVQVLGLLAIGASALPTPANVGAVQPVEGSQLQARSGRFYSSGWTQYPSANSGYPSSSTSTQYKCNHCGKHTDTESQQQTHQEIRHPGKESN	
>MZ5-1-6_VIg
MQIFKIVQVLGLLAVGTSALPTPAGVDVDGGQLQARAEGDKVRPPSIKCLTCEQDGFPNVDEYEQHYKQKHPEIVQQVSSPNPHLNKAKKAN	
>MZ5-1-6_VIIe
MQFSKITLAIALYAVGTAALPTASRCAGAPGRDVAATRGAKLQAREEDKPTPQYRCDKCQKEFVKGNDFFNHGGRGQCV	
>MZ5-1-6_IXf
MQVSKIALTIAFYSLGVAAFPMKANCGPTTSRELQNGITSGTKAAVNHGSNLHTREEEPVEQNLPCGKCGTYTTNDGTLYFRHFSDCDGKS	
>MZ5-1-6_Xg
MKVSKIVLAIAFYSVGIAALPTRFHCATECGDKTGVNLHFKRSSDSNGSAGAATVYTCSKCYGYHSKNQDNVIAHQAACDGNSTL
	
>SV9623-1_Ie
MQIFNMVSLVALFALGATAVPVSSITGVQCCQANHGDLTTPQAQSLFKSHQKRQDYWVCHACNKQFKTSAALQNHQDTVVHP	
>SV9623-1_IIe
MQIFKIIQVIGLLAIGTTALPVSGNSLIQQQDMKHQPSIKECQIHSSKHGNLQAAEKALNKRTRPSTEPPIKTYECTDCNQIFTSGSDHENHSCPG
>SV9623-1_IIk
MQFSTNVQTIGLLAIGTTALPVSNSFAIQQHDTNHQPSFQDCQNYCSNDRAVENTFYKRSDPRNVVGTWTCKTCQATWTDFDTFIKHRHPA	
>SV9623-1_IVd
MHLKASSILALLVIGANAYPASANSAAALVPEPQQPEAPAVAGSTVGAQVDIHHPRLEARYGRDEPQMMCGYCGKRFWNKPDLEKHIKLKPSKGGHKGQPYKEHSWNRPT	
>SV9623-1_Vf
MQIFNIVQVLGLLAVGASALPTPANVGAVQPVEGSQLQARSSNFYSAGCTQYPSANSGYPSNSASTYYKCNHCGKHTKEESQQKYHQENSHKGKESN	
>SV9623-1_VId
MQIFKIVQVLGLLAVGTSALPTPAGVDVDGGQLQARAEGDKVRPPSIKCLTCEQDGFPNVDEYEKHYKQKHPEIVQQVSSPNPHLNKGKKAN	
>SV9623-1_VIIb
MQFSKITLAIALYALGTAALPTASRCAGAPGRDVAATRGAKLQAREEDKPTPQYRCDKCEKEFVKGNDFFNHGGRGQCV		
>SV9623-1_IXg
MQVSKIALAIAFYSLGVAAFPIRANCGPTTSRELQNGVTSGTEVAVKHGFKLQAREDKLFKCGKCDSFTTDSADEYFRHHGSCSG	
>SV9623-1_Xi
MKISKIVSAAALYSVGIAALPTNYKYTPKCGDKPGINLLSKRSSEISGSAGASTVYQCSKCYGYISKNQYDVAHHQSSCNGNSKLFPTQFEFINI
	

>SV9610-1_IIe
MQIFKIIQVIGLLAIGTTALPVSGNSLIQQQDMKHQPSIKECQIHSSKHGNLQAAEKALNKRTRPSTEPPIKTYECTDCNQIFTSGSDHENHSCPG	
>SV9610-1_IVd
MHLKASSILALLVIGANAYPASANSAAALVPEPQQPEAPAVAGSTVGAQVDIHHPRLEARYGRDEPQMMCGYCGKRFWNKPDLEKHIKLKPSKGGHKGQPYKEHSWNRPT	
>SV9610-1_Vf
MQIFNIVQVLGLLAVGASALPTPANVGAVQPVEGSQLQARSSNFYSAGCTQYPSANSGYPSNSASTYYKCNHCGKHTKEESQQKYHQENSHKGKESN	
>SV9610-1_VId
MQIFKIVQVLGLLAVGTSALPTPAGVDVDGGQLQARAEGDKVRPPSIKCLTCEQDGFPNVDEYEKHYKQKHPEIVQQVSSPNPHLNKGKKAN	
>SV9610-1_VIIb
MQFSKITLAIALYALGTAALPTASRCAGAPGRDVAATRGAKLQAREEDKPTPQYRCDKCEKEFVKGNDFFNHGGRGQCV	
>SV9610-1_IXg
MQVSKIALAIAFYSLGVAAFPIRANCGPTTSRELQNGVTSGTEVAVKHGFKLQAREDKLFKCGKCDSFTTDSADEYFRHHGSCSG	
>SV9610-1_Xi
MKISKIVSAAALYSVGIAALPTNYKYTPKCGDKPGINLLSKRSSEISGSAGASTVYQCSKCYGYISKNQYDVAHHQSSCNGNSKLFPTQFEFINI
	
>US71_Ie
MQIFNMVSLVALFALGATAVPVSSITGVQCCQANHGDLTTPQAQSLFKSHQKRQDYWVCHACNKQFKTSAALQNHQDTVVHP	
>US71_IIe
MQIFKIIQVIGLLAIGTTALPVSGNSLIQQQDMKHQPSIKECQIHSSKHGNLQAAEKALNKRTRPSTEPPIKTYECTDCNQIFTSGSDHENHSCPG	
>US71_IVd
MHLKASSILALLVIGANAYPASANSAAALVPEPQQPEAPAVAGSTVGAQVDIHHPRLEARYGRDEPQMMCGYCGKRFWNKPDLEKHIKLKPSKGGHKGQPYKEHSWNRPT	
>US71_Vf
MQIFNIVQVLGLLAVGASALPTPANVGAVQPVEGSQLQARSSNFYSAGCTQYPSANSGYPSNSASTYYKCNHCGKHTKEESQQKYHQENSHKGKESN	
>US71_VId
MQIFKIVQVLGLLAVGTSALPTPAGVDVDGGQLQARAEGDKVRPPSIKCLTCEQDGFPNVDEYEKHYKQKHPEIVQQVSSPNPHLNKGKKAN	
>US71_VIIa
MQFSKITLAIALYAVGTAALPTASRCAGAPGRDVAATRGAKLQAREEDTPTPHYRCGKCEKEFVKGNDFFEHRARGQCV			
>US71_Xi
MKISKIVSAAALYSVGIAALPTNYKYTPKCGDKPGINLLSKRSSEISGSAGASTVYQCSKCYGYISKNQYDVAHHQSSCNGNSKLFPTQFEFINI
	
>B2_Ii
MQTFNIVSLVALFALGATAVPVSSITGVQCCQANHGDLTTFQVQNLVKNHQKRQNYWVCHVCNKQFTIESALQKHKDTVVHP	
>B2_IIe
MQIFKIIQVIGLLAIGTTALPVSGNSLIQQQDMKHQPSIKECQIHSSKHGNLQAAEKALNKRTRPSTEPPIKTYECTDCNQIFTSGSDHENHSCPG
>B2_IIj
MQFSTNVQTIGLLAIGTTALPVSISFAIQQHDTNHQPSFQDCQNYCSNDRAVENTFYKRSDPRNVVGTWTCKTCQAIWTDFDTFIKHRHPA	
>B2_IIIj
MHFFKTVQIVTMFAVGIMALPTPGYTPTNQNTGDIVARSDTVKGKDVATSTDANKKKRTKDYYWRCANCQAKFSDYESFNKHGNECKSV	
>B2_IVb
MHLKASSILALLVIGANAYPASANSAAALVPEPQQPEAPAVAGSTVGAQADIHHPRLEARYGRDEPQIMCGYCGKRFWNKPDLGKHIKLKTSKGGHDGQPYKEHSWNRPT	
>Vb
MQIFNIVQVLGLLAIGASALPTPANVGAVQPVEGSQLQARSGRFYSSGWTQYPSANSGYPSSSTSTQYKCNHCGKHTDTESQQQTHQEIRHPGKESN	
>B2_VIf
MQIFKIVQVLGLLAVGTSALPTPAGVDVDGGQLQARAEGDKVRPPSIKCLTCEQDGFPNVDEYEQHYKQKHPEIVQQVSSPNPHLNKGKKAN	
>B2_VIIg
MQFSKITLAIALYAVGTAALPTASRCAGAPGRDVAATRGAKLQAREEDNPTPQYRCEKCKKEFVKGNDYFNHEGRGQCV	
>B2_VIIIc
MQLSKITLAIAFYAVGIAALPTPACRNGNTKGATVRGAKLEARGDDDYLHYCSRCGFGSDDSNAYFNHKCS	
>B2_IXj
MQVSKIALAIAFYSLGVAAFPMQANCGPTTSRELQNEATSGTEVAVKSGFTPQACNDKLLKCGKCESFTTNSARRYFNHYADCSGKSK	
>B2_Xg
MKVSKIVLAIAFYSVGIAALPTRFHCATECGDKTGVNLHFKRSSDSNGSAGAATVYTCSKCYGYHSKNQDNVIAHQAACDGNSTL
>B2_Xh
MKVSKIVLAIAFYSVGIAALPTRFHCATECGDKTGVNLHFKRSSDSNGSAGAATVYTCSKCYGYHSKNQDNVIAHQAACDGNK
>B2_Xi
MKISKIVSAAALYSVGIAALPTNYKYTPKCGDKPGINLLSKRSSEISGSAGASTVYQCSKCYGYISKNQYDVAHHQSSCNGNSKLFPTQFEFINI
	
>B51_IIe
MQIFKIIQVIGLLAIGTTALPVSGNSLIQQQDMKHQPSIKECQIHSSKHGNLQAAEKALNKRTRPSTEPPIKTYECTDCNQIFTSGSDHENHSCPG
>B51_IIh
MQFSTNVQTIGLLAIATTALPVSNSFAIQQHDTNHQPSFQDCQNYCSNDRAVENTFYKRSDPRNVMGTWTCKTCQATWTDFDTFIKHRHPA	
>B51_IIIh
MHFFKTAQILTTLAVSIMALPTPGYTPTNQNTGDIVARSDTLHGIDVATSTGANKQKRSSGTVWTCANCQAKFTDYDSFEKHGKNCKSV	
>B51_IVa
MHLKASSILALLVIGANAYPAPGNSAAALVPEPQQPEAPAVAGSTVGAQADIHHPRLEARYGRDEPQIMCGYCGKRFWNKPDLGKHIKLKTSKGGHDGQPYKEHSWNRPT		
>B51_Vb
MQIFNIVQVLGLLAIGASALPTPANVGAVQPVEGSQLQARSGRFYSSGWTQYPSANSGYPSSSTSTQYKCNHCGKHTDTESQQQTHQEIRHPGKESN	
>B51_VIg
MQIFKIVQVLGLLAVGTSALPTPAGVDVDGGQLQARAEGDKVRPPSIKCLTCEQDGFPNVDEYEQHYKQKHPEIVQQVSSPNPHLNKAKKAN	
>B51_VIIe
MQFSKITLAIALYAVGTAALPTASRCAGAPGRDVAATRGAKLQAREEDKPTPQYRCDKCQKEFVKGNDFFNHGGRGQCV	
>B51_VIIId
MQLSKITFAIALYAIGIAALPTPASLNGNTEVATISDVKLEARSDTTYHKCSKCGYGSDDSDAYFNHKCN	
>B51_IXf
MQVSKIALTIAFYSLGVAAFPMKANCGPTTSRELQNGITSGTKAAVNHGSNLHTREEEPVEQNLPCGKCGTYTTNDGTLYFRHFSDCDGKS	
>B51_Xk
MKISKIVSAAALYSVGIAALPTNYKYTPKCGDKPGIKLLSKRSSEVSGSAGASTVYQCSKCYWYVSKNQYDVAHHQSSCNGNSKLFPTQFEFINI
>B51_Xl
MKISKIVSAAALYSVGIAALPTNYKYTPKCGDKPGIKLLSKRSSEVSGSAGASTVYQCSKCYWYVSKNQYDVAHHQSSCNGNK
	
>BdBar16-1_Ii
MQTFNIVSLVALFALGATAVPVSSITGVQCCQANHGDLTTFQVQNLVKNHQKRQNYWVCHVCNKQFTIESALQKHKDTVVHP	
>BdBar16-1_IIe
MQIFKIIQVIGLLAIGTTALPVSGNSLIQQQDMKHQPSIKECQIHSSKHGNLQAAEKALNKRTRPSTEPPIKTYECTDCNQIFTSGSDHENHSCPG
>BdBar16-1_IIh
MQFSTNVQTIGLLAIATTALPVSNSFAIQQHDTNHQPSFQDCQNYCSNDRAVENTFYKRSDPRNVMGTWTCKTCQATWTDFDTFIKHRHPA	
>BdBar16-1_IIIj
MHFFKTVQIVTMFAVGIMALPTPGYTPTNQNTGDIVARSDTVKGKDVATSTDANKKKRTKDYYWRCANCQAKFSDYESFNKHGNECKSV	
>BdBar16-1_IVa
MHLKASSILALLVIGANAYPAPGNSAAALVPEPQQPEAPAVAGSTVGAQADIHHPRLEARYGRDEPQIMCGYCGKRFWNKPDLGKHIKLKTSKGGHDGQPYKEHSWNRPT		
>BdBar16-1_Vb
MQIFNIVQVLGLLAIGASALPTPANVGAVQPVEGSQLQARSGRFYSSGWTQYPSANSGYPSSSTSTQYKCNHCGKHTDTESQQQTHQEIRHPGKESN	
>BdBar16-1_VIf
MQIFKIVQVLGLLAVGTSALPTPAGVDVDGGQLQARAEGDKVRPPSIKCLTCEQDGFPNVDEYEQHYKQKHPEIVQQVSSPNPHLNKGKKAN	
>BdBar16-1_VIIe
MQFSKITLAIALYAVGTAALPTASRCAGAPGRDVAATRGAKLQAREEDKPTPQYRCDKCQKEFVKGNDFFNHGGRGQCV	
>BdBar16-1_VIIIc
MQLSKITLAIAFYAVGIAALPTPACRNGNTKGATVRGAKLEARGDDDYLHYCSRCGFGSDDSNAYFNHKCS	
>BdBar16-1_IXj
MQVSKIALAIAFYSLGVAAFPMQANCGPTTSRELQNEATSGTEVAVKSGFTPQACNDKLLKCGKCESFTTNSARRYFNHYADCSGKSK	
>BdBar16-1_Xg
MKVSKIVLAIAFYSVGIAALPTRFHCATECGDKTGVNLHFKRSSDSNGSAGAATVYTCSKCYGYHSKNQDNVIAHQAACDGNSTL
>BdBar16-1_Xi
MKISKIVSAAALYSVGIAALPTNYKYTPKCGDKPGINLLSKRSSEISGSAGASTVYQCSKCYGYISKNQYDVAHHQSSCNGNSKLFPTQFEFINI
	
>BdJes16-1_Ii
MQTFNIVSLVALFALGATAVPVSSITGVQCCQANHGDLTTFQVQNLVKNHQKRQNYWVCHVCNKQFTIESALQKHKDTVVHP	
>BdJes16-1_IIe
MQIFKIIQVIGLLAIGTTALPVSGNSLIQQQDMKHQPSIKECQIHSSKHGNLQAAEKALNKRTRPSTEPPIKTYECTDCNQIFTSGSDHENHSCPG
>BdJes16-1_IIh
MQFSTNVQTIGLLAIATTALPVSNSFAIQQHDTNHQPSFQDCQNYCSNDRAVENTFYKRSDPRNVMGTWTCKTCQATWTDFDTFIKHRHPA	
>BdJes16-1_IIIj
MHFFKTVQIVTMFAVGIMALPTPGYTPTNQNTGDIVARSDTVKGKDVATSTDANKKKRTKDYYWRCANCQAKFSDYESFNKHGNECKSV	
>BdJes16-1_IVa
MHLKASSILALLVIGANAYPAPGNSAAALVPEPQQPEAPAVAGSTVGAQADIHHPRLEARYGRDEPQIMCGYCGKRFWNKPDLGKHIKLKTSKGGHDGQPYKEHSWNRPT		
>BdJes16-1_Vb
MQIFNIVQVLGLLAIGASALPTPANVGAVQPVEGSQLQARSGRFYSSGWTQYPSANSGYPSSSTSTQYKCNHCGKHTDTESQQQTHQEIRHPGKESN	
>BdJes16-1_VIf
MQIFKIVQVLGLLAVGTSALPTPAGVDVDGGQLQARAEGDKVRPPSIKCLTCEQDGFPNVDEYEQHYKQKHPEIVQQVSSPNPHLNKGKKAN	
>BdJes16-1_VIIe
MQFSKITLAIALYAVGTAALPTASRCAGAPGRDVAATRGAKLQAREEDKPTPQYRCDKCQKEFVKGNDFFNHGGRGQCV	
>BdJes16-1_VIIIc
MQLSKITLAIAFYAVGIAALPTPACRNGNTKGATVRGAKLEARGDDDYLHYCSRCGFGSDDSNAYFNHKCS	
>BdJes16-1_IXj
MQVSKIALAIAFYSLGVAAFPMQANCGPTTSRELQNEATSGTEVAVKSGFTPQACNDKLLKCGKCESFTTNSARRYFNHYADCSGKSK	
>BdJes16-1_Xg
MKVSKIVLAIAFYSVGIAALPTRFHCATECGDKTGVNLHFKRSSDSNGSAGAATVYTCSKCYGYHSKNQDNVIAHQAACDGNSTL
>BdJes16-1_Xi
MKISKIVSAAALYSVGIAALPTNYKYTPKCGDKPGINLLSKRSSEISGSAGASTVYQCSKCYGYISKNQYDVAHHQSSCNGNSKLFPTQFEFINI
	
>BdMeh16-1_Ii
MQTFNIVSLVALFALGATAVPVSSITGVQCCQANHGDLTTFQVQNLVKNHQKRQNYWVCHVCNKQFTIESALQKHKDTVVHP	
>BdMeh16-1_IIe
MQIFKIIQVIGLLAIGTTALPVSGNSLIQQQDMKHQPSIKECQIHSSKHGNLQAAEKALNKRTRPSTEPPIKTYECTDCNQIFTSGSDHENHSCPG
>BdMeh16-1_IIh
MQFSTNVQTIGLLAIATTALPVSNSFAIQQHDTNHQPSFQDCQNYCSNDRAVENTFYKRSDPRNVMGTWTCKTCQATWTDFDTFIKHRHPA	
>BdMeh16-1_IIIj
MHFFKTVQIVTMFAVGIMALPTPGYTPTNQNTGDIVARSDTVKGKDVATSTDANKKKRTKDYYWRCANCQAKFSDYESFNKHGNECKSV	
>BdMeh16-1_IVa
MHLKASSILALLVIGANAYPAPGNSAAALVPEPQQPEAPAVAGSTVGAQADIHHPRLEARYGRDEPQIMCGYCGKRFWNKPDLGKHIKLKTSKGGHDGQPYKEHSWNRPT		
>BdMeh16-1_Vb
MQIFNIVQVLGLLAIGASALPTPANVGAVQPVEGSQLQARSGRFYSSGWTQYPSANSGYPSSSTSTQYKCNHCGKHTDTESQQQTHQEIRHPGKESN	
>BdMeh16-1_VIf
MQIFKIVQVLGLLAVGTSALPTPAGVDVDGGQLQARAEGDKVRPPSIKCLTCEQDGFPNVDEYEQHYKQKHPEIVQQVSSPNPHLNKGKKAN	
>BdMeh16-1_VIIe
MQFSKITLAIALYAVGTAALPTASRCAGAPGRDVAATRGAKLQAREEDKPTPQYRCDKCQKEFVKGNDFFNHGGRGQCV	
>BdMeh16-1_VIIIc
MQLSKITLAIAFYAVGIAALPTPACRNGNTKGATVRGAKLEARGDDDYLHYCSRCGFGSDDSNAYFNHKCS	
>BdMeh16-1_IXj
MQVSKIALAIAFYSLGVAAFPMQANCGPTTSRELQNEATSGTEVAVKSGFTPQACNDKLLKCGKCESFTTNSARRYFNHYADCSGKSK	
>BdMeh16-1_Xg
MKVSKIVLAIAFYSVGIAALPTRFHCATECGDKTGVNLHFKRSSDSNGSAGAATVYTCSKCYGYHSKNQDNVIAHQAACDGNSTL
>BdMeh16-1_Xi
MKISKIVSAAALYSVGIAALPTNYKYTPKCGDKPGINLLSKRSSEISGSAGASTVYQCSKCYGYISKNQYDVAHHQSSCNGNSKLFPTQFEFINI
		
>Br130_IIe
MQIFKIIQVIGLLAIGTTALPVSGNSLIQQQDMKHQPSIKECQIHSSKHGNLQAAEKALNKRTRPSTEPPIKTYECTDCNQIFTSGSDHENHSCPG
>Br130_IIi
MQFSTNVQTIGLLAIGTTAIPVSNSFAIQRHDTNHQPSFQDCQNYCSNDRAVENTFYKRSDPRNVMGTWTCKTCQATWTDFDTFIKHRHPA	
>Br130_IIIj
MHFFKTVQIVTMFAVGIMALPTPGYTPTNQNTGDIVARSDTVKGKDVATSTDANKKKRTKDYYWRCANCQAKFSDYESFNKHGNECKSV	
>Br130_IVa
MHLKASSILALLVIGANAYPAPGNSAAALVPEPQQPEAPAVAGSTVGAQADIHHPRLEARYGRDEPQIMCGYCGKRFWNKPDLGKHIKLKTSKGGHDGQPYKEHSWNRPT		
>Br130_Vb
MQIFNIVQVLGLLAIGASALPTPANVGAVQPVEGSQLQARSGRFYSSGWTQYPSANSGYPSSSTSTQYKCNHCGKHTDTESQQQTHQEIRHPGKESN		
>Br130_VIIe
MQFSKITLAIALYAVGTAALPTASRCAGAPGRDVAATRGAKLQAREEDKPTPQYRCDKCQKEFVKGNDFFNHGGRGQCV	
>Br130_VIIIc
MQLSKITLAIAFYAVGIAALPTPACRNGNTKGATVRGAKLEARGDDDYLHYCSRCGFGSDDSNAYFNHKCS	
>Br130_IXj
MQVSKIALAIAFYSLGVAAFPMQANCGPTTSRELQNEATSGTEVAVKSGFTPQACNDKLLKCGKCESFTTNSARRYFNHYADCSGKSK	
>Br130_Xg
MKVSKIVLAIAFYSVGIAALPTRFHCATECGDKTGVNLHFKRSSDSNGSAGAATVYTCSKCYGYHSKNQDNVIAHQAACDGNSTL
>Br130_Xi
MKISKIVSAAALYSVGIAALPTNYKYTPKCGDKPGINLLSKRSSEISGSAGASTVYQCSKCYGYISKNQYDVAHHQSSCNGNSKLFPTQFEFINI
	
>BR32_Ii
MQTFNIVSLVALFALGATAVPVSSITGVQCCQANHGDLTTFQVQNLVKNHQKRQNYWVCHVCNKQFTIESALQKHKDTVVHP	
>BR32_IIe
MQIFKIIQVIGLLAIGTTALPVSGNSLIQQQDMKHQPSIKECQIHSSKHGNLQAAEKALNKRTRPSTEPPIKTYECTDCNQIFTSGSDHENHSCPG
>BR32_IIi
MQFSTNVQTIGLLAIGTTAIPVSNSFAIQRHDTNHQPSFQDCQNYCSNDRAVENTFYKRSDPRNVMGTWTCKTCQATWTDFDTFIKHRHPA		
>BR32_IIIg
MHFFKTAQILTTLAVSIMALPTPGYTPTNQNTGDIVARSDTLHGIDVATSTGANKQKRSSGTVWTCANCQAKFTDYDSFEKHGNQCKSV	
>BR32_IVb
MHLKASSILALLVIGANAYPASANSAAALVPEPQQPEAPAVAGSTVGAQADIHHPRLEARYGRDEPQIMCGYCGKRFWNKPDLGKHIKLKTSKGGHDGQPYKEHSWNRPT	
>BR32_Vb
MQIFNIVQVLGLLAIGASALPTPANVGAVQPVEGSQLQARSGRFYSSGWTQYPSANSGYPSSSTSTQYKCNHCGKHTDTESQQQTHQEIRHPGKESN	
>BR32_VIf
MQIFKIVQVLGLLAVGTSALPTPAGVDVDGGQLQARAEGDKVRPPSIKCLTCEQDGFPNVDEYEQHYKQKHPEIVQQVSSPNPHLNKGKKAN	
>BR32_VIIg
MQFSKITLAIALYAVGTAALPTASRCAGAPGRDVAATRGAKLQAREEDNPTPQYRCEKCKKEFVKGNDYFNHEGRGQCV		
>BR32_IXj
MQVSKIALAIAFYSLGVAAFPMQANCGPTTSRELQNEATSGTEVAVKSGFTPQACNDKLLKCGKCESFTTNSARRYFNHYADCSGKSK	
>BR32_Xg
MKVSKIVLAIAFYSVGIAALPTRFHCATECGDKTGVNLHFKRSSDSNGSAGAATVYTCSKCYGYHSKNQDNVIAHQAACDGNSTL

	
>br48_Ii
MQTFNIVSLVALFALGATAVPVSSITGVQCCQANHGDLTTFQVQNLVKNHQKRQNYWVCHVCNKQFTIESALQKHKDTVVHP	
>br48_IIe
MQIFKIIQVIGLLAIGTTALPVSGNSLIQQQDMKHQPSIKECQIHSSKHGNLQAAEKALNKRTRPSTEPPIKTYECTDCNQIFTSGSDHENHSCPG
>br48_IIi
MQFSTNVQTIGLLAIGTTAIPVSNSFAIQRHDTNHQPSFQDCQNYCSNDRAVENTFYKRSDPRNVMGTWTCKTCQATWTDFDTFIKHRHPA		
>br48_IIIg
MHFFKTAQILTTLAVSIMALPTPGYTPTNQNTGDIVARSDTLHGIDVATSTGANKQKRSSGTVWTCANCQAKFTDYDSFEKHGNQCKSV	
>br48_IVb
MHLKASSILALLVIGANAYPASANSAAALVPEPQQPEAPAVAGSTVGAQADIHHPRLEARYGRDEPQIMCGYCGKRFWNKPDLGKHIKLKTSKGGHDGQPYKEHSWNRPT	
>br48_Vb
MQIFNIVQVLGLLAIGASALPTPANVGAVQPVEGSQLQARSGRFYSSGWTQYPSANSGYPSSSTSTQYKCNHCGKHTDTESQQQTHQEIRHPGKESN	
>br48_VIf
MQIFKIVQVLGLLAVGTSALPTPAGVDVDGGQLQARAEGDKVRPPSIKCLTCEQDGFPNVDEYEQHYKQKHPEIVQQVSSPNPHLNKGKKAN	
>br48_VIIg
MQFSKITLAIALYAVGTAALPTASRCAGAPGRDVAATRGAKLQAREEDNPTPQYRCEKCKKEFVKGNDYFNHEGRGQCV	
>br48_VIIIc
MQLSKITLAIAFYAVGIAALPTPACRNGNTKGATVRGAKLEARGDDDYLHYCSRCGFGSDDSNAYFNHKCS	
>br48_IXj
MQVSKIALAIAFYSLGVAAFPMQANCGPTTSRELQNEATSGTEVAVKSGFTPQACNDKLLKCGKCESFTTNSARRYFNHYADCSGKSK	
>br48_Xg
MKVSKIVLAIAFYSVGIAALPTRFHCATECGDKTGVNLHFKRSSDSNGSAGAATVYTCSKCYGYHSKNQDNVIAHQAACDGNSTL

>br58_IIe
MQIFKIIQVIGLLAIGTTALPVSGNSLIQQQDMKHQPSIKECQIHSSKHGNLQAAEKALNKRTRPSTEPPIKTYECTDCNQIFTSGSDHENHSCPG
>br58_IIm
MQFSTNVQTIGLLAIGTTALPVSNSFAIQQHDTNHQPSFQDCQNYCSNDRAVENTFYKRSDPRNVVGTWTCKSCQATWTDFDTFIKHRHPA	
>br58_IIIh
MHFFKTAQILTTLAVSIMALPTPGYTPTNQNTGDIVARSDTLHGIDVATSTGANKQKRSSGTVWTCANCQAKFTDYDSFEKHGKNCKSV	
>br58_IVa
MHLKASSILALLVIGANAYPAPGNSAAALVPEPQQPEAPAVAGSTVGAQADIHHPRLEARYGRDEPQIMCGYCGKRFWNKPDLGKHIKLKTSKGGHDGQPYKEHSWNRPT		
>br58_Vb
MQIFNIVQVLGLLAIGASALPTPANVGAVQPVEGSQLQARSGRFYSSGWTQYPSANSGYPSSSTSTQYKCNHCGKHTDTESQQQTHQEIRHPGKESN	
>br58_VIf
MQIFKIVQVLGLLAVGTSALPTPAGVDVDGGQLQARAEGDKVRPPSIKCLTCEQDGFPNVDEYEQHYKQKHPEIVQQVSSPNPHLNKGKKAN	
>br58_VIIe
MQFSKITLAIALYAVGTAALPTASRCAGAPGRDVAATRGAKLQAREEDKPTPQYRCDKCQKEFVKGNDFFNHGGRGQCV		
>br58_IXh
MQVSKIALAIAFYSLGVAAFPMQANCGPTTSRELQNGATSGTEVAVKSGFTPQACDDKLLKCGKCESFTTNSARRYFNHYADCSGKSK	
>br58_Xg
MKVSKIVLAIAFYSVGIAALPTRFHCATECGDKTGVNLHFKRSSDSNGSAGAATVYTCSKCYGYHSKNQDNVIAHQAACDGNSTL

	
>Br62_IIe
MQIFKIIQVIGLLAIGTTALPVSGNSLIQQQDMKHQPSIKECQIHSSKHGNLQAAEKALNKRTRPSTEPPIKTYECTDCNQIFTSGSDHENHSCPG
>Br62_IIh
MQFSTNVQTIGLLAIATTALPVSNSFAIQQHDTNHQPSFQDCQNYCSNDRAVENTFYKRSDPRNVMGTWTCKTCQATWTDFDTFIKHRHPA	
>Br62_IIb
MQVLKFVQVIGLLAIGTTALPAPAGTAIQQQHNKLQPTLRECQKYCSTAPKVLPRGGDQPGVWSYYCNKCKVYVYTRAEVEDHRH	
>Br62_IIIh
MHFFKTAQILTTLAVSIMALPTPGYTPTNQNTGDIVARSDTLHGIDVATSTGANKQKRSSGTVWTCANCQAKFTDYDSFEKHGKNCKSV
>Br62_IIIb
MHFFKTITQILTMFAVGTMALPTPCNTAATQNRGGIVARSDTLHSTVGGSTGTNDKQKRDRTWYCSKCKQTFTSYDSFASHDANCK	
>Br62_IVa
MHLKASSILALLVIGANAYPAPGNSAAALVPEPQQPEAPAVAGSTVGAQADIHHPRLEARYGRDEPQIMCGYCGKRFWNKPDLGKHIKLKTSKGGHDGQPYKEHSWNRPT		
>Br62_Vb
MQIFNIVQVLGLLAIGASALPTPANVGAVQPVEGSQLQARSGRFYSSGWTQYPSANSGYPSSSTSTQYKCNHCGKHTDTESQQQTHQEIRHPGKESN	
>Br62_VIg
MQIFKIVQVLGLLAVGTSALPTPAGVDVDGGQLQARAEGDKVRPPSIKCLTCEQDGFPNVDEYEQHYKQKHPEIVQQVSSPNPHLNKAKKAN	
>Br62_VIIe
MQFSKITLAIALYAVGTAALPTASRCAGAPGRDVAATRGAKLQAREEDKPTPQYRCDKCQKEFVKGNDFFNHGGRGQCV	
>Br62_VIIId
MQLSKITFAIALYAIGIAALPTPASLNGNTEVATISDVKLEARSDTTYHKCSKCGYGSDDSDAYFNHKCN	
>Br62_IXf
MQVSKIALTIAFYSLGVAAFPMKANCGPTTSRELQNGITSGTKAAVNHGSNLHTREEEPVEQNLPCGKCGTYTTNDGTLYFRHFSDCDGKS	

	
>Br80_Ii
MQTFNIVSLVALFALGATAVPVSSITGVQCCQANHGDLTTFQVQNLVKNHQKRQNYWVCHVCNKQFTIESALQKHKDTVVHP	
>Br80_IIe
MQIFKIIQVIGLLAIGTTALPVSGNSLIQQQDMKHQPSIKECQIHSSKHGNLQAAEKALNKRTRPSTEPPIKTYECTDCNQIFTSGSDHENHSCPG
>Br80_IIi
MQFSTNVQTIGLLAIGTTAIPVSNSFAIQRHDTNHQPSFQDCQNYCSNDRAVENTFYKRSDPRNVMGTWTCKTCQATWTDFDTFIKHRHPA		
>Br80_IIIj
MHFFKTVQIVTMFAVGIMALPTPGYTPTNQNTGDIVARSDTVKGKDVATSTDANKKKRTKDYYWRCANCQAKFSDYESFNKHGNECKSV	
>Br80_IVa
MHLKASSILALLVIGANAYPAPGNSAAALVPEPQQPEAPAVAGSTVGAQADIHHPRLEARYGRDEPQIMCGYCGKRFWNKPDLGKHIKLKTSKGGHDGQPYKEHSWNRPT		
>Br80_Vb
MQIFNIVQVLGLLAIGASALPTPANVGAVQPVEGSQLQARSGRFYSSGWTQYPSANSGYPSSSTSTQYKCNHCGKHTDTESQQQTHQEIRHPGKESN	
>Br80_VIe
MQIFKIVQVLGLLAVGTSALPTPVGVDVDGGQLQARAEGDKVRPPSIKCLTCEQDGFPNVDEYEQHYKQKHPEIVQQVSSPNPHLNKGKKAN	
>Br80_VIIe
MQFSKITLAIALYAVGTAALPTASRCAGAPGRDVAATRGAKLQAREEDKPTPQYRCDKCQKEFVKGNDFFNHGGRGQCV	
>Br80_VIIIb
MQLSKIIFAIAFYAVGIAALPTPACRNGNTKGATVRGAKLEARGDDDYFHYCSRCGFGSDDSNAYFNHKCS	
>Br80_IXj
MQVSKIALAIAFYSLGVAAFPMQANCGPTTSRELQNEATSGTEVAVKSGFTPQACNDKLLKCGKCESFTTNSARRYFNHYADCSGKSK	
>Br80_Xg
MKVSKIVLAIAFYSVGIAALPTRFHCATECGDKTGVNLHFKRSSDSNGSAGAATVYTCSKCYGYHSKNQDNVIAHQAACDGNSTL
>Br80_Xi
MKISKIVSAAALYSVGIAALPTNYKYTPKCGDKPGINLLSKRSSEISGSAGASTVYQCSKCYGYISKNQYDVAHHQSSCNGNSKLFPTQFEFINI
	
>BTBa_B1_Ii
MQTFNIVSLVALFALGATAVPVSSITGVQCCQANHGDLTTFQVQNLVKNHQKRQNYWVCHVCNKQFTIESALQKHKDTVVHP	
>BTBa_B1_IIe
MQIFKIIQVIGLLAIGTTALPVSGNSLIQQQDMKHQPSIKECQIHSSKHGNLQAAEKALNKRTRPSTEPPIKTYECTDCNQIFTSGSDHENHSCPG
>BTBa_B1_IIi
MQFSTNVQTIGLLAIGTTAIPVSNSFAIQRHDTNHQPSFQDCQNYCSNDRAVENTFYKRSDPRNVMGTWTCKTCQATWTDFDTFIKHRHPA		
>BTBa_B1_IIIj
MHFFKTVQIVTMFAVGIMALPTPGYTPTNQNTGDIVARSDTVKGKDVATSTDANKKKRTKDYYWRCANCQAKFSDYESFNKHGNECKSV	
>BTBa_B1_IVa
MHLKASSILALLVIGANAYPAPGNSAAALVPEPQQPEAPAVAGSTVGAQADIHHPRLEARYGRDEPQIMCGYCGKRFWNKPDLGKHIKLKTSKGGHDGQPYKEHSWNRPT		
>BTBa_B1_Vb
MQIFNIVQVLGLLAIGASALPTPANVGAVQPVEGSQLQARSGRFYSSGWTQYPSANSGYPSSSTSTQYKCNHCGKHTDTESQQQTHQEIRHPGKESN	
>BTBa_B1_VIf
MQIFKIVQVLGLLAVGTSALPTPAGVDVDGGQLQARAEGDKVRPPSIKCLTCEQDGFPNVDEYEQHYKQKHPEIVQQVSSPNPHLNKGKKAN	
>BTBa_B1_VIIe
MQFSKITLAIALYAVGTAALPTASRCAGAPGRDVAATRGAKLQAREEDKPTPQYRCDKCQKEFVKGNDFFNHGGRGQCV	
>BTBa_B1_VIIIc
MQLSKITLAIAFYAVGIAALPTPACRNGNTKGATVRGAKLEARGDDDYLHYCSRCGFGSDDSNAYFNHKCS	
>BTBa_B1_IXj
MQVSKIALAIAFYSLGVAAFPMQANCGPTTSRELQNEATSGTEVAVKSGFTPQACNDKLLKCGKCESFTTNSARRYFNHYADCSGKSK	
>BTBa_B1_Xg
MKVSKIVLAIAFYSVGIAALPTRFHCATECGDKTGVNLHFKRSSDSNGSAGAATVYTCSKCYGYHSKNQDNVIAHQAACDGNSTL
>BTBa_B1_Xi
MKISKIVSAAALYSVGIAALPTNYKYTPKCGDKPGINLLSKRSSEISGSAGASTVYQCSKCYGYISKNQYDVAHHQSSCNGNSKLFPTQFEFINI
	
>BTBa_B2_Ii
MQTFNIVSLVALFALGATAVPVSSITGVQCCQANHGDLTTFQVQNLVKNHQKRQNYWVCHVCNKQFTIESALQKHKDTVVHP	
>BTBa_B2_IIe
MQIFKIIQVIGLLAIGTTALPVSGNSLIQQQDMKHQPSIKECQIHSSKHGNLQAAEKALNKRTRPSTEPPIKTYECTDCNQIFTSGSDHENHSCPG
>BTBa_B2_IIi
MQFSTNVQTIGLLAIGTTAIPVSNSFAIQRHDTNHQPSFQDCQNYCSNDRAVENTFYKRSDPRNVMGTWTCKTCQATWTDFDTFIKHRHPA		
>BTBa_B2_IIIj
MHFFKTVQIVTMFAVGIMALPTPGYTPTNQNTGDIVARSDTVKGKDVATSTDANKKKRTKDYYWRCANCQAKFSDYESFNKHGNECKSV	
>BTBa_B2_IVa
MHLKASSILALLVIGANAYPAPGNSAAALVPEPQQPEAPAVAGSTVGAQADIHHPRLEARYGRDEPQIMCGYCGKRFWNKPDLGKHIKLKTSKGGHDGQPYKEHSWNRPT		
>BTBa_B2_Vb
MQIFNIVQVLGLLAIGASALPTPANVGAVQPVEGSQLQARSGRFYSSGWTQYPSANSGYPSSSTSTQYKCNHCGKHTDTESQQQTHQEIRHPGKESN	
>BTBa_B2_VIf
MQIFKIVQVLGLLAVGTSALPTPAGVDVDGGQLQARAEGDKVRPPSIKCLTCEQDGFPNVDEYEQHYKQKHPEIVQQVSSPNPHLNKGKKAN	
>BTBa_B2_VIIe
MQFSKITLAIALYAVGTAALPTASRCAGAPGRDVAATRGAKLQAREEDKPTPQYRCDKCQKEFVKGNDFFNHGGRGQCV	
>BTBa_B2_VIIIc
MQLSKITLAIAFYAVGIAALPTPACRNGNTKGATVRGAKLEARGDDDYLHYCSRCGFGSDDSNAYFNHKCS	
>BTBa_B2_IXj
MQVSKIALAIAFYSLGVAAFPMQANCGPTTSRELQNEATSGTEVAVKSGFTPQACNDKLLKCGKCESFTTNSARRYFNHYADCSGKSK	
>BTBa_B2_Xg
MKVSKIVLAIAFYSVGIAALPTRFHCATECGDKTGVNLHFKRSSDSNGSAGAATVYTCSKCYGYHSKNQDNVIAHQAACDGNSTL
>BTBa_B2_Xi
MKISKIVSAAALYSVGIAALPTNYKYTPKCGDKPGINLLSKRSSEISGSAGASTVYQCSKCYGYISKNQYDVAHHQSSCNGNSKLFPTQFEFINI
	
>BTGP_1b_Ii
MQTFNIVSLVALFALGATAVPVSSITGVQCCQANHGDLTTFQVQNLVKNHQKRQNYWVCHVCNKQFTIESALQKHKDTVVHP	
>BTGP_1b_IIe
MQIFKIIQVIGLLAIGTTALPVSGNSLIQQQDMKHQPSIKECQIHSSKHGNLQAAEKALNKRTRPSTEPPIKTYECTDCNQIFTSGSDHENHSCPG
>BTGP_1b_IIi
MQFSTNVQTIGLLAIGTTAIPVSNSFAIQRHDTNHQPSFQDCQNYCSNDRAVENTFYKRSDPRNVMGTWTCKTCQATWTDFDTFIKHRHPA		
>BTGP_1b_IIIj
MHFFKTVQIVTMFAVGIMALPTPGYTPTNQNTGDIVARSDTVKGKDVATSTDANKKKRTKDYYWRCANCQAKFSDYESFNKHGNECKSV	
>BTGP_1b_IVa
MHLKASSILALLVIGANAYPAPGNSAAALVPEPQQPEAPAVAGSTVGAQADIHHPRLEARYGRDEPQIMCGYCGKRFWNKPDLGKHIKLKTSKGGHDGQPYKEHSWNRPT		
>BTGP_1b_Vb
MQIFNIVQVLGLLAIGASALPTPANVGAVQPVEGSQLQARSGRFYSSGWTQYPSANSGYPSSSTSTQYKCNHCGKHTDTESQQQTHQEIRHPGKESN	
>BTGP_1b_VIf
MQIFKIVQVLGLLAVGTSALPTPAGVDVDGGQLQARAEGDKVRPPSIKCLTCEQDGFPNVDEYEQHYKQKHPEIVQQVSSPNPHLNKGKKAN	
>BTGP_1b_VIIe
MQFSKITLAIALYAVGTAALPTASRCAGAPGRDVAATRGAKLQAREEDKPTPQYRCDKCQKEFVKGNDFFNHGGRGQCV	
>BTGP_1b_VIIIc
MQLSKITLAIAFYAVGIAALPTPACRNGNTKGATVRGAKLEARGDDDYLHYCSRCGFGSDDSNAYFNHKCS	
>BTGP_1b_IXj
MQVSKIALAIAFYSLGVAAFPMQANCGPTTSRELQNEATSGTEVAVKSGFTPQACNDKLLKCGKCESFTTNSARRYFNHYADCSGKSK	
>BTGP_1b_Xg
MKVSKIVLAIAFYSVGIAALPTRFHCATECGDKTGVNLHFKRSSDSNGSAGAATVYTCSKCYGYHSKNQDNVIAHQAACDGNSTL
>BTGP_1b_Xi
MKISKIVSAAALYSVGIAALPTNYKYTPKCGDKPGINLLSKRSSEISGSAGASTVYQCSKCYGYISKNQYDVAHHQSSCNGNSKLFPTQFEFINI
	
>BTGP_6e_Ii
MQTFNIVSLVALFALGATAVPVSSITGVQCCQANHGDLTTFQVQNLVKNHQKRQNYWVCHVCNKQFTIESALQKHKDTVVHP	
>BTGP_6e_IIe
MQIFKIIQVIGLLAIGTTALPVSGNSLIQQQDMKHQPSIKECQIHSSKHGNLQAAEKALNKRTRPSTEPPIKTYECTDCNQIFTSGSDHENHSCPG
>BTGP_6e_IIi
MQFSTNVQTIGLLAIGTTAIPVSNSFAIQRHDTNHQPSFQDCQNYCSNDRAVENTFYKRSDPRNVMGTWTCKTCQATWTDFDTFIKHRHPA		
>BTGP_6e_IIIj
MHFFKTVQIVTMFAVGIMALPTPGYTPTNQNTGDIVARSDTVKGKDVATSTDANKKKRTKDYYWRCANCQAKFSDYESFNKHGNECKSV	
>BTGP_6e_IVa
MHLKASSILALLVIGANAYPAPGNSAAALVPEPQQPEAPAVAGSTVGAQADIHHPRLEARYGRDEPQIMCGYCGKRFWNKPDLGKHIKLKTSKGGHDGQPYKEHSWNRPT		
>BTGP_6e_Vb
MQIFNIVQVLGLLAIGASALPTPANVGAVQPVEGSQLQARSGRFYSSGWTQYPSANSGYPSSSTSTQYKCNHCGKHTDTESQQQTHQEIRHPGKESN	
>BTGP_6e_VIf
MQIFKIVQVLGLLAVGTSALPTPAGVDVDGGQLQARAEGDKVRPPSIKCLTCEQDGFPNVDEYEQHYKQKHPEIVQQVSSPNPHLNKGKKAN	
>BTGP_6e_VIIe
MQFSKITLAIALYAVGTAALPTASRCAGAPGRDVAATRGAKLQAREEDKPTPQYRCDKCQKEFVKGNDFFNHGGRGQCV	
>BTGP_6e_VIIIc
MQLSKITLAIAFYAVGIAALPTPACRNGNTKGATVRGAKLEARGDDDYLHYCSRCGFGSDDSNAYFNHKCS	
>BTGP_6e_IXj
MQVSKIALAIAFYSLGVAAFPMQANCGPTTSRELQNEATSGTEVAVKSGFTPQACNDKLLKCGKCESFTTNSARRYFNHYADCSGKSK	
>BTGP_6e_Xg
MKVSKIVLAIAFYSVGIAALPTRFHCATECGDKTGVNLHFKRSSDSNGSAGAATVYTCSKCYGYHSKNQDNVIAHQAACDGNSTL
>BTGP_6e_Xi
MKISKIVSAAALYSVGIAALPTNYKYTPKCGDKPGINLLSKRSSEISGSAGASTVYQCSKCYGYISKNQYDVAHHQSSCNGNSKLFPTQFEFINI
	
>BTGP_6f_Ii
MQTFNIVSLVALFALGATAVPVSSITGVQCCQANHGDLTTFQVQNLVKNHQKRQNYWVCHVCNKQFTIESALQKHKDTVVHP	
>BTGP_6f_IIe
MQIFKIIQVIGLLAIGTTALPVSGNSLIQQQDMKHQPSIKECQIHSSKHGNLQAAEKALNKRTRPSTEPPIKTYECTDCNQIFTSGSDHENHSCPG
>BTGP_6f_IIi
MQFSTNVQTIGLLAIGTTAIPVSNSFAIQRHDTNHQPSFQDCQNYCSNDRAVENTFYKRSDPRNVMGTWTCKTCQATWTDFDTFIKHRHPA		
>BTGP_6f_IIIj
MHFFKTVQIVTMFAVGIMALPTPGYTPTNQNTGDIVARSDTVKGKDVATSTDANKKKRTKDYYWRCANCQAKFSDYESFNKHGNECKSV	
>BTGP_6f_IVa
MHLKASSILALLVIGANAYPAPGNSAAALVPEPQQPEAPAVAGSTVGAQADIHHPRLEARYGRDEPQIMCGYCGKRFWNKPDLGKHIKLKTSKGGHDGQPYKEHSWNRPT		
>BTGP_6f_Vb
MQIFNIVQVLGLLAIGASALPTPANVGAVQPVEGSQLQARSGRFYSSGWTQYPSANSGYPSSSTSTQYKCNHCGKHTDTESQQQTHQEIRHPGKESN	
>BTGP_6f_VIf
MQIFKIVQVLGLLAVGTSALPTPAGVDVDGGQLQARAEGDKVRPPSIKCLTCEQDGFPNVDEYEQHYKQKHPEIVQQVSSPNPHLNKGKKAN	
>BTGP_6f_VIIe
MQFSKITLAIALYAVGTAALPTASRCAGAPGRDVAATRGAKLQAREEDKPTPQYRCDKCQKEFVKGNDFFNHGGRGQCV	
>BTGP_6f_VIIIc
MQLSKITLAIAFYAVGIAALPTPACRNGNTKGATVRGAKLEARGDDDYLHYCSRCGFGSDDSNAYFNHKCS	
>BTGP_6f_IXj
MQVSKIALAIAFYSLGVAAFPMQANCGPTTSRELQNEATSGTEVAVKSGFTPQACNDKLLKCGKCESFTTNSARRYFNHYADCSGKSK	
>BTGP_6f_Xg
MKVSKIVLAIAFYSVGIAALPTRFHCATECGDKTGVNLHFKRSSDSNGSAGAATVYTCSKCYGYHSKNQDNVIAHQAACDGNSTL
>BTGP_6f_Xi
MKISKIVSAAALYSVGIAALPTNYKYTPKCGDKPGINLLSKRSSEISGSAGASTVYQCSKCYGYISKNQYDVAHHQSSCNGNSKLFPTQFEFINI
	
>BTGP_6g_Ii
MQTFNIVSLVALFALGATAVPVSSITGVQCCQANHGDLTTFQVQNLVKNHQKRQNYWVCHVCNKQFTIESALQKHKDTVVHP	
>BTGP_6g_IIe
MQIFKIIQVIGLLAIGTTALPVSGNSLIQQQDMKHQPSIKECQIHSSKHGNLQAAEKALNKRTRPSTEPPIKTYECTDCNQIFTSGSDHENHSCPG
>BTGP_6g_IIi
MQFSTNVQTIGLLAIGTTAIPVSNSFAIQRHDTNHQPSFQDCQNYCSNDRAVENTFYKRSDPRNVMGTWTCKTCQATWTDFDTFIKHRHPA		
>BTGP_6g_IIIj
MHFFKTVQIVTMFAVGIMALPTPGYTPTNQNTGDIVARSDTVKGKDVATSTDANKKKRTKDYYWRCANCQAKFSDYESFNKHGNECKSV	
>BTGP_6g_IVa
MHLKASSILALLVIGANAYPAPGNSAAALVPEPQQPEAPAVAGSTVGAQADIHHPRLEARYGRDEPQIMCGYCGKRFWNKPDLGKHIKLKTSKGGHDGQPYKEHSWNRPT		
>BTGP_6g_Vb
MQIFNIVQVLGLLAIGASALPTPANVGAVQPVEGSQLQARSGRFYSSGWTQYPSANSGYPSSSTSTQYKCNHCGKHTDTESQQQTHQEIRHPGKESN	
>BTGP_6g_VIf
MQIFKIVQVLGLLAVGTSALPTPAGVDVDGGQLQARAEGDKVRPPSIKCLTCEQDGFPNVDEYEQHYKQKHPEIVQQVSSPNPHLNKGKKAN	
>BTGP_6g_VIIe
MQFSKITLAIALYAVGTAALPTASRCAGAPGRDVAATRGAKLQAREEDKPTPQYRCDKCQKEFVKGNDFFNHGGRGQCV	
>BTGP_6g_VIIIc
MQLSKITLAIAFYAVGIAALPTPACRNGNTKGATVRGAKLEARGDDDYLHYCSRCGFGSDDSNAYFNHKCS	
>BTGP_6g_IXj
MQVSKIALAIAFYSLGVAAFPMQANCGPTTSRELQNEATSGTEVAVKSGFTPQACNDKLLKCGKCESFTTNSARRYFNHYADCSGKSK	
>BTGP_6g_Xg
MKVSKIVLAIAFYSVGIAALPTRFHCATECGDKTGVNLHFKRSSDSNGSAGAATVYTCSKCYGYHSKNQDNVIAHQAACDGNSTL
>BTGP_6g_Xi
MKISKIVSAAALYSVGIAALPTNYKYTPKCGDKPGINLLSKRSSEISGSAGASTVYQCSKCYGYISKNQYDVAHHQSSCNGNSKLFPTQFEFINI
	
>BTGP_6h_Ii
MQTFNIVSLVALFALGATAVPVSSITGVQCCQANHGDLTTFQVQNLVKNHQKRQNYWVCHVCNKQFTIESALQKHKDTVVHP	
>BTGP_6h_IIe
MQIFKIIQVIGLLAIGTTALPVSGNSLIQQQDMKHQPSIKECQIHSSKHGNLQAAEKALNKRTRPSTEPPIKTYECTDCNQIFTSGSDHENHSCPG
>BTGP_6h_IIi
MQFSTNVQTIGLLAIGTTAIPVSNSFAIQRHDTNHQPSFQDCQNYCSNDRAVENTFYKRSDPRNVMGTWTCKTCQATWTDFDTFIKHRHPA		
>BTGP_6h_IIIj
MHFFKTVQIVTMFAVGIMALPTPGYTPTNQNTGDIVARSDTVKGKDVATSTDANKKKRTKDYYWRCANCQAKFSDYESFNKHGNECKSV	
>BTGP_6h_IVa
MHLKASSILALLVIGANAYPAPGNSAAALVPEPQQPEAPAVAGSTVGAQADIHHPRLEARYGRDEPQIMCGYCGKRFWNKPDLGKHIKLKTSKGGHDGQPYKEHSWNRPT		
>BTGP_6h_Vb
MQIFNIVQVLGLLAIGASALPTPANVGAVQPVEGSQLQARSGRFYSSGWTQYPSANSGYPSSSTSTQYKCNHCGKHTDTESQQQTHQEIRHPGKESN	
>BTGP_6h_VIf
MQIFKIVQVLGLLAVGTSALPTPAGVDVDGGQLQARAEGDKVRPPSIKCLTCEQDGFPNVDEYEQHYKQKHPEIVQQVSSPNPHLNKGKKAN	
>BTGP_6h_VIIe
MQFSKITLAIALYAVGTAALPTASRCAGAPGRDVAATRGAKLQAREEDKPTPQYRCDKCQKEFVKGNDFFNHGGRGQCV	
>BTGP_6h_VIIIc
MQLSKITLAIAFYAVGIAALPTPACRNGNTKGATVRGAKLEARGDDDYLHYCSRCGFGSDDSNAYFNHKCS	
>BTGP_6h_IXj
MQVSKIALAIAFYSLGVAAFPMQANCGPTTSRELQNEATSGTEVAVKSGFTPQACNDKLLKCGKCESFTTNSARRYFNHYADCSGKSK	
>BTGP_6h_Xg
MKVSKIVLAIAFYSVGIAALPTRFHCATECGDKTGVNLHFKRSSDSNGSAGAATVYTCSKCYGYHSKNQDNVIAHQAACDGNSTL
>BTGP_6h_Xi
MKISKIVSAAALYSVGIAALPTNYKYTPKCGDKPGINLLSKRSSEISGSAGASTVYQCSKCYGYISKNQYDVAHHQSSCNGNSKLFPTQFEFINI
	
>BTJP4_11_Ii
MQTFNIVSLVALFALGATAVPVSSITGVQCCQANHGDLTTFQVQNLVKNHQKRQNYWVCHVCNKQFTIESALQKHKDTVVHP	
>BTJP4_11_IIe
MQIFKIIQVIGLLAIGTTALPVSGNSLIQQQDMKHQPSIKECQIHSSKHGNLQAAEKALNKRTRPSTEPPIKTYECTDCNQIFTSGSDHENHSCPG
>BTJP4_11_IIi
MQFSTNVQTIGLLAIGTTAIPVSNSFAIQRHDTNHQPSFQDCQNYCSNDRAVENTFYKRSDPRNVMGTWTCKTCQATWTDFDTFIKHRHPA		
>BTJP4_11_IIIj
MHFFKTVQIVTMFAVGIMALPTPGYTPTNQNTGDIVARSDTVKGKDVATSTDANKKKRTKDYYWRCANCQAKFSDYESFNKHGNECKSV	
>BTJP4_11_IVa
MHLKASSILALLVIGANAYPAPGNSAAALVPEPQQPEAPAVAGSTVGAQADIHHPRLEARYGRDEPQIMCGYCGKRFWNKPDLGKHIKLKTSKGGHDGQPYKEHSWNRPT		
>BTJP4_11_Vb
MQIFNIVQVLGLLAIGASALPTPANVGAVQPVEGSQLQARSGRFYSSGWTQYPSANSGYPSSSTSTQYKCNHCGKHTDTESQQQTHQEIRHPGKESN	
>BTJP4_11_VIf
MQIFKIVQVLGLLAVGTSALPTPAGVDVDGGQLQARAEGDKVRPPSIKCLTCEQDGFPNVDEYEQHYKQKHPEIVQQVSSPNPHLNKGKKAN	
>BTJP4_11_VIIe
MQFSKITLAIALYAVGTAALPTASRCAGAPGRDVAATRGAKLQAREEDKPTPQYRCDKCQKEFVKGNDFFNHGGRGQCV	
>BTJP4_11_VIIIc
MQLSKITLAIAFYAVGIAALPTPACRNGNTKGATVRGAKLEARGDDDYLHYCSRCGFGSDDSNAYFNHKCS	
>BTJP4_11_IXj
MQVSKIALAIAFYSLGVAAFPMQANCGPTTSRELQNEATSGTEVAVKSGFTPQACNDKLLKCGKCESFTTNSARRYFNHYADCSGKSK	
>BTJP4_11_Xg
MKVSKIVLAIAFYSVGIAALPTRFHCATECGDKTGVNLHFKRSSDSNGSAGAATVYTCSKCYGYHSKNQDNVIAHQAACDGNSTL
>BTJP4_11_Xi
MKISKIVSAAALYSVGIAALPTNYKYTPKCGDKPGINLLSKRSSEISGSAGASTVYQCSKCYGYISKNQYDVAHHQSSCNGNSKLFPTQFEFINI
	
>BTJP4_12_Ii
MQTFNIVSLVALFALGATAVPVSSITGVQCCQANHGDLTTFQVQNLVKNHQKRQNYWVCHVCNKQFTIESALQKHKDTVVHP	
>BTJP4_12_IIe
MQIFKIIQVIGLLAIGTTALPVSGNSLIQQQDMKHQPSIKECQIHSSKHGNLQAAEKALNKRTRPSTEPPIKTYECTDCNQIFTSGSDHENHSCPG
>BTJP4_12_IIi
MQFSTNVQTIGLLAIGTTAIPVSNSFAIQRHDTNHQPSFQDCQNYCSNDRAVENTFYKRSDPRNVMGTWTCKTCQATWTDFDTFIKHRHPA		
>BTJP4_12_IIIj
MHFFKTVQIVTMFAVGIMALPTPGYTPTNQNTGDIVARSDTVKGKDVATSTDANKKKRTKDYYWRCANCQAKFSDYESFNKHGNECKSV	
>BTJP4_12_IVa
MHLKASSILALLVIGANAYPAPGNSAAALVPEPQQPEAPAVAGSTVGAQADIHHPRLEARYGRDEPQIMCGYCGKRFWNKPDLGKHIKLKTSKGGHDGQPYKEHSWNRPT		
>BTJP4_12_Vb
MQIFNIVQVLGLLAIGASALPTPANVGAVQPVEGSQLQARSGRFYSSGWTQYPSANSGYPSSSTSTQYKCNHCGKHTDTESQQQTHQEIRHPGKESN	
>BTJP4_12_VIf
MQIFKIVQVLGLLAVGTSALPTPAGVDVDGGQLQARAEGDKVRPPSIKCLTCEQDGFPNVDEYEQHYKQKHPEIVQQVSSPNPHLNKGKKAN	
>BTJP4_12_VIIe
MQFSKITLAIALYAVGTAALPTASRCAGAPGRDVAATRGAKLQAREEDKPTPQYRCDKCQKEFVKGNDFFNHGGRGQCV	
>BTJP4_12_VIIIc
MQLSKITLAIAFYAVGIAALPTPACRNGNTKGATVRGAKLEARGDDDYLHYCSRCGFGSDDSNAYFNHKCS	
>BTJP4_12_IXj
MQVSKIALAIAFYSLGVAAFPMQANCGPTTSRELQNEATSGTEVAVKSGFTPQACNDKLLKCGKCESFTTNSARRYFNHYADCSGKSK	
>BTJP4_12_Xg
MKVSKIVLAIAFYSVGIAALPTRFHCATECGDKTGVNLHFKRSSDSNGSAGAATVYTCSKCYGYHSKNQDNVIAHQAACDGNSTL
>BTJP4_12_Xi
MKISKIVSAAALYSVGIAALPTNYKYTPKCGDKPGINLLSKRSSEISGSAGASTVYQCSKCYGYISKNQYDVAHHQSSCNGNSKLFPTQFEFINI
	
>BTJP4_16_Ii
MQTFNIVSLVALFALGATAVPVSSITGVQCCQANHGDLTTFQVQNLVKNHQKRQNYWVCHVCNKQFTIESALQKHKDTVVHP	
>BTJP4_16_IIe
MQIFKIIQVIGLLAIGTTALPVSGNSLIQQQDMKHQPSIKECQIHSSKHGNLQAAEKALNKRTRPSTEPPIKTYECTDCNQIFTSGSDHENHSCPG
>BTJP4_16_IIi
MQFSTNVQTIGLLAIGTTAIPVSNSFAIQRHDTNHQPSFQDCQNYCSNDRAVENTFYKRSDPRNVMGTWTCKTCQATWTDFDTFIKHRHPA	
>BTJP4_16_IIIj
MHFFKTVQIVTMFAVGIMALPTPGYTPTNQNTGDIVARSDTVKGKDVATSTDANKKKRTKDYYWRCANCQAKFSDYESFNKHGNECKSV	
>BTJP4_16_IVa
MHLKASSILALLVIGANAYPAPGNSAAALVPEPQQPEAPAVAGSTVGAQADIHHPRLEARYGRDEPQIMCGYCGKRFWNKPDLGKHIKLKTSKGGHDGQPYKEHSWNRPT		
>BTJP4_16_Vb
MQIFNIVQVLGLLAIGASALPTPANVGAVQPVEGSQLQARSGRFYSSGWTQYPSANSGYPSSSTSTQYKCNHCGKHTDTESQQQTHQEIRHPGKESN	
>BTJP4_16_VIf
MQIFKIVQVLGLLAVGTSALPTPAGVDVDGGQLQARAEGDKVRPPSIKCLTCEQDGFPNVDEYEQHYKQKHPEIVQQVSSPNPHLNKGKKAN	
>BTJP4_16_VIIe
MQFSKITLAIALYAVGTAALPTASRCAGAPGRDVAATRGAKLQAREEDKPTPQYRCDKCQKEFVKGNDFFNHGGRGQCV	
>BTJP4_16_VIIIc
MQLSKITLAIAFYAVGIAALPTPACRNGNTKGATVRGAKLEARGDDDYLHYCSRCGFGSDDSNAYFNHKCS	
>BTJP4_16_IXj
MQVSKIALAIAFYSLGVAAFPMQANCGPTTSRELQNEATSGTEVAVKSGFTPQACNDKLLKCGKCESFTTNSARRYFNHYADCSGKSK	
>BTJP4_16_Xg
MKVSKIVLAIAFYSVGIAALPTRFHCATECGDKTGVNLHFKRSSDSNGSAGAATVYTCSKCYGYHSKNQDNVIAHQAACDGNSTL
>BTJP4_16_Xi
MKISKIVSAAALYSVGIAALPTNYKYTPKCGDKPGINLLSKRSSEISGSAGASTVYQCSKCYGYISKNQYDVAHHQSSCNGNSKLFPTQFEFINI
	
>BTJP4_18_Ii
MQTFNIVSLVALFALGATAVPVSSITGVQCCQANHGDLTTFQVQNLVKNHQKRQNYWVCHVCNKQFTIESALQKHKDTVVHP	
>BTJP4_18_IIe
MQIFKIIQVIGLLAIGTTALPVSGNSLIQQQDMKHQPSIKECQIHSSKHGNLQAAEKALNKRTRPSTEPPIKTYECTDCNQIFTSGSDHENHSCPG
>BTJP4_18_IIi
MQFSTNVQTIGLLAIGTTAIPVSNSFAIQRHDTNHQPSFQDCQNYCSNDRAVENTFYKRSDPRNVMGTWTCKTCQATWTDFDTFIKHRHPA		
>BTJP4_18_IIIj
MHFFKTVQIVTMFAVGIMALPTPGYTPTNQNTGDIVARSDTVKGKDVATSTDANKKKRTKDYYWRCANCQAKFSDYESFNKHGNECKSV	
>BTJP4_18_IVa
MHLKASSILALLVIGANAYPAPGNSAAALVPEPQQPEAPAVAGSTVGAQADIHHPRLEARYGRDEPQIMCGYCGKRFWNKPDLGKHIKLKTSKGGHDGQPYKEHSWNRPT		
>BTJP4_18_Vb
MQIFNIVQVLGLLAIGASALPTPANVGAVQPVEGSQLQARSGRFYSSGWTQYPSANSGYPSSSTSTQYKCNHCGKHTDTESQQQTHQEIRHPGKESN	
>BTJP4_18_VIf
MQIFKIVQVLGLLAVGTSALPTPAGVDVDGGQLQARAEGDKVRPPSIKCLTCEQDGFPNVDEYEQHYKQKHPEIVQQVSSPNPHLNKGKKAN	
>BTJP4_18_VIIe
MQFSKITLAIALYAVGTAALPTASRCAGAPGRDVAATRGAKLQAREEDKPTPQYRCDKCQKEFVKGNDFFNHGGRGQCV	
>BTJP4_18_VIIIc
MQLSKITLAIAFYAVGIAALPTPACRNGNTKGATVRGAKLEARGDDDYLHYCSRCGFGSDDSNAYFNHKCS	
>BTJP4_18_IXj
MQVSKIALAIAFYSLGVAAFPMQANCGPTTSRELQNEATSGTEVAVKSGFTPQACNDKLLKCGKCESFTTNSARRYFNHYADCSGKSK	
>BTJP4_18_Xg
MKVSKIVLAIAFYSVGIAALPTRFHCATECGDKTGVNLHFKRSSDSNGSAGAATVYTCSKCYGYHSKNQDNVIAHQAACDGNSTL
>BTJP4_18_Xi
MKISKIVSAAALYSVGIAALPTNYKYTPKCGDKPGINLLSKRSSEISGSAGASTVYQCSKCYGYISKNQYDVAHHQSSCNGNSKLFPTQFEFINI
	
>BTJP_4_1_Ii
MQTFNIVSLVALFALGATAVPVSSITGVQCCQANHGDLTTFQVQNLVKNHQKRQNYWVCHVCNKQFTIESALQKHKDTVVHP	
>BTJP_4_1_IIe
MQIFKIIQVIGLLAIGTTALPVSGNSLIQQQDMKHQPSIKECQIHSSKHGNLQAAEKALNKRTRPSTEPPIKTYECTDCNQIFTSGSDHENHSCPG
>BTJP_4_1_IIi
MQFSTNVQTIGLLAIGTTAIPVSNSFAIQRHDTNHQPSFQDCQNYCSNDRAVENTFYKRSDPRNVMGTWTCKTCQATWTDFDTFIKHRHPA		
>BTJP_4_1_IIIj
MHFFKTVQIVTMFAVGIMALPTPGYTPTNQNTGDIVARSDTVKGKDVATSTDANKKKRTKDYYWRCANCQAKFSDYESFNKHGNECKSV	
>BTJP_4_1_IVa
MHLKASSILALLVIGANAYPAPGNSAAALVPEPQQPEAPAVAGSTVGAQADIHHPRLEARYGRDEPQIMCGYCGKRFWNKPDLGKHIKLKTSKGGHDGQPYKEHSWNRPT		
>BTJP_4_1_Vb
MQIFNIVQVLGLLAIGASALPTPANVGAVQPVEGSQLQARSGRFYSSGWTQYPSANSGYPSSSTSTQYKCNHCGKHTDTESQQQTHQEIRHPGKESN	
>BTJP_4_1_VIf
MQIFKIVQVLGLLAVGTSALPTPAGVDVDGGQLQARAEGDKVRPPSIKCLTCEQDGFPNVDEYEQHYKQKHPEIVQQVSSPNPHLNKGKKAN	
>BTJP_4_1_VIIe
MQFSKITLAIALYAVGTAALPTASRCAGAPGRDVAATRGAKLQAREEDKPTPQYRCDKCQKEFVKGNDFFNHGGRGQCV	
>BTJP_4_1_VIIIc
MQLSKITLAIAFYAVGIAALPTPACRNGNTKGATVRGAKLEARGDDDYLHYCSRCGFGSDDSNAYFNHKCS	
>BTJP_4_1_IXj
MQVSKIALAIAFYSLGVAAFPMQANCGPTTSRELQNEATSGTEVAVKSGFTPQACNDKLLKCGKCESFTTNSARRYFNHYADCSGKSK	
>BTJP_4_1_Xg
MKVSKIVLAIAFYSVGIAALPTRFHCATECGDKTGVNLHFKRSSDSNGSAGAATVYTCSKCYGYHSKNQDNVIAHQAACDGNSTL
>BTJP_4_1_Xi
MKISKIVSAAALYSVGIAALPTNYKYTPKCGDKPGINLLSKRSSEISGSAGASTVYQCSKCYGYISKNQYDVAHHQSSCNGNSKLFPTQFEFINI
	
>BTJP4_3_Ii
MQTFNIVSLVALFALGATAVPVSSITGVQCCQANHGDLTTFQVQNLVKNHQKRQNYWVCHVCNKQFTIESALQKHKDTVVHP	
>BTJP4_3_IIe
MQIFKIIQVIGLLAIGTTALPVSGNSLIQQQDMKHQPSIKECQIHSSKHGNLQAAEKALNKRTRPSTEPPIKTYECTDCNQIFTSGSDHENHSCPG
>BTJP4_3_IIi
MQFSTNVQTIGLLAIGTTAIPVSNSFAIQRHDTNHQPSFQDCQNYCSNDRAVENTFYKRSDPRNVMGTWTCKTCQATWTDFDTFIKHRHPA		
>BTJP4_3_IIIj
MHFFKTVQIVTMFAVGIMALPTPGYTPTNQNTGDIVARSDTVKGKDVATSTDANKKKRTKDYYWRCANCQAKFSDYESFNKHGNECKSV	
>BTJP4_3_IVa
MHLKASSILALLVIGANAYPAPGNSAAALVPEPQQPEAPAVAGSTVGAQADIHHPRLEARYGRDEPQIMCGYCGKRFWNKPDLGKHIKLKTSKGGHDGQPYKEHSWNRPT		
>BTJP4_3_Vb
MQIFNIVQVLGLLAIGASALPTPANVGAVQPVEGSQLQARSGRFYSSGWTQYPSANSGYPSSSTSTQYKCNHCGKHTDTESQQQTHQEIRHPGKESN	
>BTJP4_3_VIf
MQIFKIVQVLGLLAVGTSALPTPAGVDVDGGQLQARAEGDKVRPPSIKCLTCEQDGFPNVDEYEQHYKQKHPEIVQQVSSPNPHLNKGKKAN	
>BTJP4_3_VIIe
MQFSKITLAIALYAVGTAALPTASRCAGAPGRDVAATRGAKLQAREEDKPTPQYRCDKCQKEFVKGNDFFNHGGRGQCV	
>BTJP4_3_VIIIc
MQLSKITLAIAFYAVGIAALPTPACRNGNTKGATVRGAKLEARGDDDYLHYCSRCGFGSDDSNAYFNHKCS	
>BTJP4_3_IXj
MQVSKIALAIAFYSLGVAAFPMQANCGPTTSRELQNEATSGTEVAVKSGFTPQACNDKLLKCGKCESFTTNSARRYFNHYADCSGKSK	
>BTJP4_3_Xg
MKVSKIVLAIAFYSVGIAALPTRFHCATECGDKTGVNLHFKRSSDSNGSAGAATVYTCSKCYGYHSKNQDNVIAHQAACDGNSTL
>BTJP4_3_Xi
MKISKIVSAAALYSVGIAALPTNYKYTPKCGDKPGINLLSKRSSEISGSAGASTVYQCSKCYGYISKNQYDVAHHQSSCNGNSKLFPTQFEFINI
	
>BTJP4_5_Ii
MQTFNIVSLVALFALGATAVPVSSITGVQCCQANHGDLTTFQVQNLVKNHQKRQNYWVCHVCNKQFTIESALQKHKDTVVHP	
>BTJP4_5_IIe
MQIFKIIQVIGLLAIGTTALPVSGNSLIQQQDMKHQPSIKECQIHSSKHGNLQAAEKALNKRTRPSTEPPIKTYECTDCNQIFTSGSDHENHSCPG
>BTJP4_5_IIi
MQFSTNVQTIGLLAIGTTAIPVSNSFAIQRHDTNHQPSFQDCQNYCSNDRAVENTFYKRSDPRNVMGTWTCKTCQATWTDFDTFIKHRHPA		
>BTJP4_5_IIIj
MHFFKTVQIVTMFAVGIMALPTPGYTPTNQNTGDIVARSDTVKGKDVATSTDANKKKRTKDYYWRCANCQAKFSDYESFNKHGNECKSV	
>BTJP4_5_IVa
MHLKASSILALLVIGANAYPAPGNSAAALVPEPQQPEAPAVAGSTVGAQADIHHPRLEARYGRDEPQIMCGYCGKRFWNKPDLGKHIKLKTSKGGHDGQPYKEHSWNRPT		
>BTJP4_5_Vb
MQIFNIVQVLGLLAIGASALPTPANVGAVQPVEGSQLQARSGRFYSSGWTQYPSANSGYPSSSTSTQYKCNHCGKHTDTESQQQTHQEIRHPGKESN	
>BTJP4_5_VIf
MQIFKIVQVLGLLAVGTSALPTPAGVDVDGGQLQARAEGDKVRPPSIKCLTCEQDGFPNVDEYEQHYKQKHPEIVQQVSSPNPHLNKGKKAN	
>BTJP4_5_VIIe
MQFSKITLAIALYAVGTAALPTASRCAGAPGRDVAATRGAKLQAREEDKPTPQYRCDKCQKEFVKGNDFFNHGGRGQCV	
>BTJP4_5_VIIIc
MQLSKITLAIAFYAVGIAALPTPACRNGNTKGATVRGAKLEARGDDDYLHYCSRCGFGSDDSNAYFNHKCS	
>BTJP4_5_IXj
MQVSKIALAIAFYSLGVAAFPMQANCGPTTSRELQNEATSGTEVAVKSGFTPQACNDKLLKCGKCESFTTNSARRYFNHYADCSGKSK	
>BTJP4_5_Xg
MKVSKIVLAIAFYSVGIAALPTRFHCATECGDKTGVNLHFKRSSDSNGSAGAATVYTCSKCYGYHSKNQDNVIAHQAACDGNSTL
>BTJP4_5_Xi
MKISKIVSAAALYSVGIAALPTNYKYTPKCGDKPGINLLSKRSSEISGSAGASTVYQCSKCYGYISKNQYDVAHHQSSCNGNSKLFPTQFEFINI
	
>BTJP4_6_Ii
MQTFNIVSLVALFALGATAVPVSSITGVQCCQANHGDLTTFQVQNLVKNHQKRQNYWVCHVCNKQFTIESALQKHKDTVVHP
>BTJP4_6_IIe
MQIFKIIQVIGLLAIGTTALPVSGNSLIQQQDMKHQPSIKECQIHSSKHGNLQAAEKALNKRTRPSTEPPIKTYECTDCNQIFTSGSDHENHSCPG
>BTJP4_6_IIi
MQFSTNVQTIGLLAIGTTAIPVSNSFAIQRHDTNHQPSFQDCQNYCSNDRAVENTFYKRSDPRNVMGTWTCKTCQATWTDFDTFIKHRHPA		
>BTJP4_6_IIIj
MHFFKTVQIVTMFAVGIMALPTPGYTPTNQNTGDIVARSDTVKGKDVATSTDANKKKRTKDYYWRCANCQAKFSDYESFNKHGNECKSV	
>BTJP4_6_IVa
MHLKASSILALLVIGANAYPAPGNSAAALVPEPQQPEAPAVAGSTVGAQADIHHPRLEARYGRDEPQIMCGYCGKRFWNKPDLGKHIKLKTSKGGHDGQPYKEHSWNRPT		
>BTJP4_6_Vb
MQIFNIVQVLGLLAIGASALPTPANVGAVQPVEGSQLQARSGRFYSSGWTQYPSANSGYPSSSTSTQYKCNHCGKHTDTESQQQTHQEIRHPGKESN	
>BTJP4_6_VIf
MQIFKIVQVLGLLAVGTSALPTPAGVDVDGGQLQARAEGDKVRPPSIKCLTCEQDGFPNVDEYEQHYKQKHPEIVQQVSSPNPHLNKGKKAN	
>BTJP4_6_VIIe
MQFSKITLAIALYAVGTAALPTASRCAGAPGRDVAATRGAKLQAREEDKPTPQYRCDKCQKEFVKGNDFFNHGGRGQCV	
>BTJP4_6_VIIIc
MQLSKITLAIAFYAVGIAALPTPACRNGNTKGATVRGAKLEARGDDDYLHYCSRCGFGSDDSNAYFNHKCS	
>BTJP4_6_IXj
MQVSKIALAIAFYSLGVAAFPMQANCGPTTSRELQNEATSGTEVAVKSGFTPQACNDKLLKCGKCESFTTNSARRYFNHYADCSGKSK	
>BTJP4_6_Xg
MKVSKIVLAIAFYSVGIAALPTRFHCATECGDKTGVNLHFKRSSDSNGSAGAATVYTCSKCYGYHSKNQDNVIAHQAACDGNSTL
>BTJP4_6_Xi
MKISKIVSAAALYSVGIAALPTNYKYTPKCGDKPGINLLSKRSSEISGSAGASTVYQCSKCYGYISKNQYDVAHHQSSCNGNSKLFPTQFEFINI
	
>BTMP_S_13_1_Ii
MQTFNIVSLVALFALGATAVPVSSITGVQCCQANHGDLTTFQVQNLVKNHQKRQNYWVCHVCNKQFTIESALQKHKDTVVHP	
>BTMP_S_13_1_IIe
MQIFKIIQVIGLLAIGTTALPVSGNSLIQQQDMKHQPSIKECQIHSSKHGNLQAAEKALNKRTRPSTEPPIKTYECTDCNQIFTSGSDHENHSCPG
>BTMP_S_13_1_IIi
MQFSTNVQTIGLLAIGTTAIPVSNSFAIQRHDTNHQPSFQDCQNYCSNDRAVENTFYKRSDPRNVMGTWTCKTCQATWTDFDTFIKHRHPA		
>BTMP_S_13_1_IIIj
MHFFKTVQIVTMFAVGIMALPTPGYTPTNQNTGDIVARSDTVKGKDVATSTDANKKKRTKDYYWRCANCQAKFSDYESFNKHGNECKSV	
>BTMP_S_13_1_IVa
MHLKASSILALLVIGANAYPAPGNSAAALVPEPQQPEAPAVAGSTVGAQADIHHPRLEARYGRDEPQIMCGYCGKRFWNKPDLGKHIKLKTSKGGHDGQPYKEHSWNRPT		
>BTMP_S_13_1_Vb
MQIFNIVQVLGLLAIGASALPTPANVGAVQPVEGSQLQARSGRFYSSGWTQYPSANSGYPSSSTSTQYKCNHCGKHTDTESQQQTHQEIRHPGKESN	
>BTMP_S_13_1_VIf
MQIFKIVQVLGLLAVGTSALPTPAGVDVDGGQLQARAEGDKVRPPSIKCLTCEQDGFPNVDEYEQHYKQKHPEIVQQVSSPNPHLNKGKKAN	
>BTMP_S_13_1_VIIe
MQFSKITLAIALYAVGTAALPTASRCAGAPGRDVAATRGAKLQAREEDKPTPQYRCDKCQKEFVKGNDFFNHGGRGQCV	
>BTMP_S_13_1_VIIIc
MQLSKITLAIAFYAVGIAALPTPACRNGNTKGATVRGAKLEARGDDDYLHYCSRCGFGSDDSNAYFNHKCS	
>BTMP_S_13_1_IXj
MQVSKIALAIAFYSLGVAAFPMQANCGPTTSRELQNEATSGTEVAVKSGFTPQACNDKLLKCGKCESFTTNSARRYFNHYADCSGKSK	
>BTMP_S_13_1_Xg
MKVSKIVLAIAFYSVGIAALPTRFHCATECGDKTGVNLHFKRSSDSNGSAGAATVYTCSKCYGYHSKNQDNVIAHQAACDGNSTL
>BTMP_S_13_1_Xi
MKISKIVSAAALYSVGIAALPTNYKYTPKCGDKPGINLLSKRSSEISGSAGASTVYQCSKCYGYISKNQYDVAHHQSSCNGNSKLFPTQFEFINI
	
>BTMP_S_13_2_Ii
MQTFNIVSLVALFALGATAVPVSSITGVQCCQANHGDLTTFQVQNLVKNHQKRQNYWVCHVCNKQFTIESALQKHKDTVVHP	
>BTMP_S_13_2_IIe
MQIFKIIQVIGLLAIGTTALPVSGNSLIQQQDMKHQPSIKECQIHSSKHGNLQAAEKALNKRTRPSTEPPIKTYECTDCNQIFTSGSDHENHSCPG
>BTMP_S_13_2_IIi
MQFSTNVQTIGLLAIGTTAIPVSNSFAIQRHDTNHQPSFQDCQNYCSNDRAVENTFYKRSDPRNVMGTWTCKTCQATWTDFDTFIKHRHPA		
>BTMP_S_13_2_IIIj
MHFFKTVQIVTMFAVGIMALPTPGYTPTNQNTGDIVARSDTVKGKDVATSTDANKKKRTKDYYWRCANCQAKFSDYESFNKHGNECKSV	
>BTMP_S_13_2_IVa
MHLKASSILALLVIGANAYPAPGNSAAALVPEPQQPEAPAVAGSTVGAQADIHHPRLEARYGRDEPQIMCGYCGKRFWNKPDLGKHIKLKTSKGGHDGQPYKEHSWNRPT		
>BTMP_S_13_2_Vb
MQIFNIVQVLGLLAIGASALPTPANVGAVQPVEGSQLQARSGRFYSSGWTQYPSANSGYPSSSTSTQYKCNHCGKHTDTESQQQTHQEIRHPGKESN	
>BTMP_S_13_2_VIf
MQIFKIVQVLGLLAVGTSALPTPAGVDVDGGQLQARAEGDKVRPPSIKCLTCEQDGFPNVDEYEQHYKQKHPEIVQQVSSPNPHLNKGKKAN	
>BTMP_S_13_2_VIIe
MQFSKITLAIALYAVGTAALPTASRCAGAPGRDVAATRGAKLQAREEDKPTPQYRCDKCQKEFVKGNDFFNHGGRGQCV	
>BTMP_S_13_2_VIIIc
MQLSKITLAIAFYAVGIAALPTPACRNGNTKGATVRGAKLEARGDDDYLHYCSRCGFGSDDSNAYFNHKCS	
>BTMP_S_13_2_IXj
MQVSKIALAIAFYSLGVAAFPMQANCGPTTSRELQNEATSGTEVAVKSGFTPQACNDKLLKCGKCESFTTNSARRYFNHYADCSGKSK	
>BTMP_S_13_2_Xg
MKVSKIVLAIAFYSVGIAALPTRFHCATECGDKTGVNLHFKRSSDSNGSAGAATVYTCSKCYGYHSKNQDNVIAHQAACDGNSTL
>BTMP_S_13_2_Xi
MKISKIVSAAALYSVGIAALPTNYKYTPKCGDKPGINLLSKRSSEISGSAGASTVYQCSKCYGYISKNQYDVAHHQSSCNGNSKLFPTQFEFINI
		
>CD156_IIe
MQIFKIIQVIGLLAIGTTALPVSGNSLIQQQDMKHQPSIKECQIHSSKHGNLQAAEKALNKRTRPSTEPPIKTYECTDCNQIFTSGSDHENHSCPG		
>CD156_IIIh
MHFFKTAQILTTLAVSIMALPTPGYTPTNQNTGDIVARSDTLHGIDVATSTGANKQKRSSGTVWTCANCQAKFTDYDSFEKHGKNCKSV	
>CD156_IVa
MHLKASSILALLVIGANAYPAPGNSAAALVPEPQQPEAPAVAGSTVGAQADIHHPRLEARYGRDEPQIMCGYCGKRFWNKPDLGKHIKLKTSKGGHDGQPYKEHSWNRPT		
>CD156_Vb
MQIFNIVQVLGLLAIGASALPTPANVGAVQPVEGSQLQARSGRFYSSGWTQYPSANSGYPSSSTSTQYKCNHCGKHTDTESQQQTHQEIRHPGKESN	
>CD156_VIg
MQIFKIVQVLGLLAVGTSALPTPAGVDVDGGQLQARAEGDKVRPPSIKCLTCEQDGFPNVDEYEQHYKQKHPEIVQQVSSPNPHLNKAKKAN	
>CD156_VIIe
MQFSKITLAIALYAVGTAALPTASRCAGAPGRDVAATRGAKLQAREEDKPTPQYRCDKCQKEFVKGNDFFNHGGRGQCV	
>CD156_VIIId
MQLSKITFAIALYAIGIAALPTPASLNGNTEVATISDVKLEARSDTTYHKCSKCGYGSDDSDAYFNHKCN
>CD156_VIIId
MQLSKITFAIALYAIGIAALPTPASLNGNTEVATISDVKLEARSDTTYHKCSKCGYGSDDSDAYFNHKCN	
>CD156_IXf
MQVSKIALTIAFYSLGVAAFPMKANCGPTTSRELQNGITSGTKAAVNHGSNLHTREEEPVEQNLPCGKCGTYTTNDGTLYFRHFSDCDGKS	
>CD156_Xk
MKISKIVSAAALYSVGIAALPTNYKYTPKCGDKPGIKLLSKRSSEVSGSAGASTVYQCSKCYWYVSKNQYDVAHHQSSCNGNSKLFPTQFEFINI
	

>CHW_IIe
MQIFKIIQVIGLLAIGTTALPVSGNSLIQQQDMKHQPSIKECQIHSSKHGNLQAAEKALNKRTRPSTEPPIKTYECTDCNQIFTSGSDHENHSCPG
>CHW_IIl
MQFSTNVQTIGLLAIGTTALPVSNSFAIQQHDTNHQPSFQDCQNYCSNDRAVENTFYKRSDPRKVVGTWTCKSCQATWTDFDTFIKHRHPA	
>CHW_IIIh
MHFFKTAQILTTLAVSIMALPTPGYTPTNQNTGDIVARSDTLHGIDVATSTGANKQKRSSGTVWTCANCQAKFTDYDSFEKHGKNCKSV	
>CHW_IVa
MHLKASSILALLVIGANAYPAPGNSAAALVPEPQQPEAPAVAGSTVGAQADIHHPRLEARYGRDEPQIMCGYCGKRFWNKPDLGKHIKLKTSKGGHDGQPYKEHSWNRPT		
>CHW_Vb
MQIFNIVQVLGLLAIGASALPTPANVGAVQPVEGSQLQARSGRFYSSGWTQYPSANSGYPSSSTSTQYKCNHCGKHTDTESQQQTHQEIRHPGKESN	
>CHW_VIf
MQIFKIVQVLGLLAVGTSALPTPAGVDVDGGQLQARAEGDKVRPPSIKCLTCEQDGFPNVDEYEQHYKQKHPEIVQQVSSPNPHLNKGKKAN	
>CHW_VIIc
MQFSKITLAIVLYALGTAALPTASRCAGAPGRDVAATRGAKLQAREEDKPTPQYRCDKCEKEFVKGNDFFNHGGRGQCV		
>CHW_IXh
MQVSKIALAIAFYSLGVAAFPMQANCGPTTSRELQNGATSGTEVAVKSGFTPQACDDKLLKCGKCESFTTNSARRYFNHYADCSGKSK	
>CHW_Xg
MKVSKIVLAIAFYSVGIAALPTRFHCATECGDKTGVNLHFKRSSDSNGSAGAATVYTCSKCYGYHSKNQDNVIAHQAACDGNSTL


>EI9411_Id
MQIFNMVSLVALFALGATAVPVSSITGVQCCQANHGDLTTPQAQSLFKSHQKRQDYWVCHACNKQFKTSAALQKHKDTVVHP	
>EI9411_IIe
MQIFKIIQVIGLLAIGTTALPVSGNSLIQQQDMKHQPSIKECQIHSSKHGNLQAAEKALNKRTRPSTEPPIKTYECTDCNQIFTSGSDHENHSCPG
>EI9411_IIh
MQFSTNVQTIGLLAIATTALPVSNSFAIQQHDTNHQPSFQDCQNYCSNDRAVENTFYKRSDPRNVMGTWTCKTCQATWTDFDTFIKHRHPA	
>EI9411_IIIk
MHFFKTVQIVTMFAVGIMALPTPGYTPTNQNTGDIVARSDTVKGKDVATSTDADKKKRTKDYYWRCANCRAKFRDYETFEKHGNECKSV
>EI9411_Vb
MQIFNIVQVLGLLAIGASALPTPANVGAVQPVEGSQLQARSGRFYSSGWTQYPSANSGYPSSSTSTQYKCNHCGKHTDTESQQQTHQEIRHPGKESN	
>EI9411_VIg
MQIFKIVQVLGLLAVGTSALPTPAGVDVDGGQLQARAEGDKVRPPSIKCLTCEQDGFPNVDEYEQHYKQKHPEIVQQVSSPNPHLNKAKKAN	
>EI9411_VIIe
MQFSKITLAIALYAVGTAALPTASRCAGAPGRDVAATRGAKLQAREEDKPTPQYRCDKCQKEFVKGNDFFNHGGRGQCV		
>EI9411_IXe
MQVSKIALTIAFYSLGVAAFPIKANCGPTTSRELQNGITSGTKAAVNHGSNLHTREEEPVEQNLTCGKCGTYTTNDGTLYFRHYSDCDGKS	
>EI9411_Xg
MKVSKIVLAIAFYSVGIAALPTRFHCATECGDKTGVNLHFKRSSDSNGSAGAATVYTCSKCYGYHSKNQDNVIAHQAACDGNSTL
	

>EI9604_IIe
MQIFKIIQVIGLLAIGTTALPVSGNSLIQQQDMKHQPSIKECQIHSSKHGNLQAAEKALNKRTRPSTEPPIKTYECTDCNQIFTSGSDHENHSCPG
>EI9604_IIh
MQFSTNVQTIGLLAIATTALPVSNSFAIQQHDTNHQPSFQDCQNYCSNDRAVENTFYKRSDPRNVMGTWTCKTCQATWTDFDTFIKHRHPA	
>EI9604_IIIh
MHFFKTAQILTTLAVSIMALPTPGYTPTNQNTGDIVARSDTLHGIDVATSTGANKQKRSSGTVWTCANCQAKFTDYDSFEKHGKNCKSV	
>EI9604_IVa
MHLKASSILALLVIGANAYPAPGNSAAALVPEPQQPEAPAVAGSTVGAQADIHHPRLEARYGRDEPQIMCGYCGKRFWNKPDLGKHIKLKTSKGGHDGQPYKEHSWNRPT		
>EI9604_Vb
MQIFNIVQVLGLLAIGASALPTPANVGAVQPVEGSQLQARSGRFYSSGWTQYPSANSGYPSSSTSTQYKCNHCGKHTDTESQQQTHQEIRHPGKESN	
>EI9604_VIg
MQIFKIVQVLGLLAVGTSALPTPAGVDVDGGQLQARAEGDKVRPPSIKCLTCEQDGFPNVDEYEQHYKQKHPEIVQQVSSPNPHLNKAKKAN	
>EI9604_VIIe
MQFSKITLAIALYAVGTAALPTASRCAGAPGRDVAATRGAKLQAREEDKPTPQYRCDKCQKEFVKGNDFFNHGGRGQCV	
>EI9604_VIIId
MQLSKITFAIALYAIGIAALPTPASLNGNTEVATISDVKLEARSDTTYHKCSKCGYGSDDSDAYFNHKCN	
>EI9604_IXf
MQVSKIALTIAFYSLGVAAFPMKANCGPTTSRELQNGITSGTKAAVNHGSNLHTREEEPVEQNLPCGKCGTYTTNDGTLYFRHFSDCDGKS	
>EI9604_Xk
MKISKIVSAAALYSVGIAALPTNYKYTPKCGDKPGIKLLSKRSSEVSGSAGASTVYQCSKCYWYVSKNQYDVAHHQSSCNGNSKLFPTQFEFINI
	
>FH_Ig
MQTFNIVSLVALFALGATAVPVSSITGVQCCQANHGDLTTFQVQNLVKNHQKRQDYWVCHACNKQFTTESALQKHKDTVVHP	
>FH_IIe
MQIFKIIQVIGLLAIGTTALPVSGNSLIQQQDMKHQPSIKECQIHSSKHGNLQAAEKALNKRTRPSTEPPIKTYECTDCNQIFTSGSDHENHSCPG
>FH_IIl
MQFSTNVQTIGLLAIGTTALPVSNSFAIQQHDTNHQPSFQDCQNYCSNDRAVENTFYKRSDPRKVVGTWTCKSCQATWTDFDTFIKHRHPA
>FH_IIb
MQVLKFVQVIGLLAIGTTALPAPAGTAIQQQHNKLQPTLRECQKYCSTAPKVLPRGGDQPGVWSYYCNKCKVYVYTRAEVEDHRH	
>FH_IIIh
MHFFKTAQILTTLAVSIMALPTPGYTPTNQNTGDIVARSDTLHGIDVATSTGANKQKRSSGTVWTCANCQAKFTDYDSFEKHGKNCKSV	
>FH_IVa
MHLKASSILALLVIGANAYPAPGNSAAALVPEPQQPEAPAVAGSTVGAQADIHHPRLEARYGRDEPQIMCGYCGKRFWNKPDLGKHIKLKTSKGGHDGQPYKEHSWNRPT		
>FH_Vb
MQIFNIVQVLGLLAIGASALPTPANVGAVQPVEGSQLQARSGRFYSSGWTQYPSANSGYPSSSTSTQYKCNHCGKHTDTESQQQTHQEIRHPGKESN	
>FH_VIf
MQIFKIVQVLGLLAVGTSALPTPAGVDVDGGQLQARAEGDKVRPPSIKCLTCEQDGFPNVDEYEQHYKQKHPEIVQQVSSPNPHLNKGKKAN	
>FH_VIIe
MQFSKITLAIALYAVGTAALPTASRCAGAPGRDVAATRGAKLQAREEDKPTPQYRCDKCQKEFVKGNDFFNHGGRGQCV	
>FH_VIIIc
MQLSKITLAIAFYAVGIAALPTPACRNGNTKGATVRGAKLEARGDDDYLHYCSRCGFGSDDSNAYFNHKCS	
>FH_IXh
MQVSKIALAIAFYSLGVAAFPMQANCGPTTSRELQNGATSGTEVAVKSGFTPQACDDKLLKCGKCESFTTNSARRYFNHYADCSGKSK	
>FH_Xg
MKVSKIVLAIAFYSVGIAALPTRFHCATECGDKTGVNLHFKRSSDSNGSAGAATVYTCSKCYGYHSKNQDNVIAHQAACDGNSTL
		
>G17_IIe
MQIFKIIQVIGLLAIGTTALPVSGNSLIQQQDMKHQPSIKECQIHSSKHGNLQAAEKALNKRTRPSTEPPIKTYECTDCNQIFTSGSDHENHSCPG
>G17_IIh
MQFSTNVQTIGLLAIATTALPVSNSFAIQQHDTNHQPSFQDCQNYCSNDRAVENTFYKRSDPRNVMGTWTCKTCQATWTDFDTFIKHRHPA	
>G17_IIIi
MHFFKTVQIVTMFAVGIMALPTPGYTPTNQNTGDIVARSDTVKGKDVATSTDANKQKRTKDYYWRCANCRTKFTDYDSFQKHGNECKSV	
>G17_IVb
MHLKASSILALLVIGANAYPASANSAAALVPEPQQPEAPAVAGSTVGAQADIHHPRLEARYGRDEPQIMCGYCGKRFWNKPDLGKHIKLKTSKGGHDGQPYKEHSWNRPT	
>G17_Vb
MQIFNIVQVLGLLAIGASALPTPANVGAVQPVEGSQLQARSGRFYSSGWTQYPSANSGYPSSSTSTQYKCNHCGKHTDTESQQQTHQEIRHPGKESN	
>G17_VIf
MQIFKIVQVLGLLAVGTSALPTPAGVDVDGGQLQARAEGDKVRPPSIKCLTCEQDGFPNVDEYEQHYKQKHPEIVQQVSSPNPHLNKGKKAN	
>G17_VIIe
MQFSKITLAIALYAVGTAALPTASRCAGAPGRDVAATRGAKLQAREEDKPTPQYRCDKCQKEFVKGNDFFNHGGRGQCV		
>G17_IXd
MQVSKIALTIAFYSLGVAAFPMKANCGPTTSRELQNGITSGTKAAVNHGSNLHTREEEPVEQILTCGKCGTYTTNDGTLYFRHHGDCDGKS	
>G17_Xc
MQISKIVLAVAFYSVGIAALPTTINCPTECGHVQNGLKAADKTGVNLHTKRSGAVTVYTCAKCYSYTSKNEDNVIAHQAACDG
	
>GCA_Ii
MQTFNIVSLVALFALGATAVPVSSITGVQCCQANHGDLTTFQVQNLVKNHQKRQNYWVCHVCNKQFTIESALQKHKDTVVHP	
>GCA_IIe
MQIFKIIQVIGLLAIGTTALPVSGNSLIQQQDMKHQPSIKECQIHSSKHGNLQAAEKALNKRTRPSTEPPIKTYECTDCNQIFTSGSDHENHSCPG
>GCA_IIi
MQFSTNVQTIGLLAIGTTAIPVSNSFAIQRHDTNHQPSFQDCQNYCSNDRAVENTFYKRSDPRNVMGTWTCKTCQATWTDFDTFIKHRHPA		
>GCA_IVa
MHLKASSILALLVIGANAYPAPGNSAAALVPEPQQPEAPAVAGSTVGAQADIHHPRLEARYGRDEPQIMCGYCGKRFWNKPDLGKHIKLKTSKGGHDGQPYKEHSWNRPT		
>GCA_Vb
MQIFNIVQVLGLLAIGASALPTPANVGAVQPVEGSQLQARSGRFYSSGWTQYPSANSGYPSSSTSTQYKCNHCGKHTDTESQQQTHQEIRHPGKESN	
>GCA_VIf
MQIFKIVQVLGLLAVGTSALPTPAGVDVDGGQLQARAEGDKVRPPSIKCLTCEQDGFPNVDEYEQHYKQKHPEIVQQVSSPNPHLNKGKKAN	
>GCA_VIIe
MQFSKITLAIALYAVGTAALPTASRCAGAPGRDVAATRGAKLQAREEDKPTPQYRCDKCQKEFVKGNDFFNHGGRGQCV	
>GCA_VIIIc
MQLSKITLAIAFYAVGIAALPTPACRNGNTKGATVRGAKLEARGDDDYLHYCSRCGFGSDDSNAYFNHKCS
>GCA_VIIIc
MQLSKITLAIAFYAVGIAALPTPACRNGNTKGATVRGAKLEARGDDDYLHYCSRCGFGSDDSNAYFNHKCS	
>GCA_IXj
MQVSKIALAIAFYSLGVAAFPMQANCGPTTSRELQNEATSGTEVAVKSGFTPQACNDKLLKCGKCESFTTNSARRYFNHYADCSGKSK	
>GCA_Xg
MKVSKIVLAIAFYSVGIAALPTRFHCATECGDKTGVNLHFKRSSDSNGSAGAATVYTCSKCYGYHSKNQDNVIAHQAACDGNSTL
>GCA_Xi
MKISKIVSAAALYSVGIAALPTNYKYTPKCGDKPGINLLSKRSSEISGSAGASTVYQCSKCYGYISKNQYDVAHHQSSCNGNSKLFPTQFEFINI
	
>GG11_Ig
MQTFNIVSLVALFALGATAVPVSSITGVQCCQANHGDLTTFQVQNLVKNHQKRQDYWVCHACNKQFTTESALQKHKDTVVHP	
>GG11_IIe
MQIFKIIQVIGLLAIGTTALPVSGNSLIQQQDMKHQPSIKECQIHSSKHGNLQAAEKALNKRTRPSTEPPIKTYECTDCNQIFTSGSDHENHSCPG
>GG11_IIl
MQFSTNVQTIGLLAIGTTALPVSNSFAIQQHDTNHQPSFQDCQNYCSNDRAVENTFYKRSDPRKVVGTWTCKSCQATWTDFDTFIKHRHPA	
>GG11_IIIh
MHFFKTAQILTTLAVSIMALPTPGYTPTNQNTGDIVARSDTLHGIDVATSTGANKQKRSSGTVWTCANCQAKFTDYDSFEKHGKNCKSV	
>GG11_IVa
MHLKASSILALLVIGANAYPAPGNSAAALVPEPQQPEAPAVAGSTVGAQADIHHPRLEARYGRDEPQIMCGYCGKRFWNKPDLGKHIKLKTSKGGHDGQPYKEHSWNRPT		
>GG11_Vb
MQIFNIVQVLGLLAIGASALPTPANVGAVQPVEGSQLQARSGRFYSSGWTQYPSANSGYPSSSTSTQYKCNHCGKHTDTESQQQTHQEIRHPGKESN	
>GG11_VIf
MQIFKIVQVLGLLAVGTSALPTPAGVDVDGGQLQARAEGDKVRPPSIKCLTCEQDGFPNVDEYEQHYKQKHPEIVQQVSSPNPHLNKGKKAN	
>GG11_VIIe
MQFSKITLAIALYAVGTAALPTASRCAGAPGRDVAATRGAKLQAREEDKPTPQYRCDKCQKEFVKGNDFFNHGGRGQCV	
>GG11_VIIIc
MQLSKITLAIAFYAVGIAALPTPACRNGNTKGATVRGAKLEARGDDDYLHYCSRCGFGSDDSNAYFNHKCS	
>GG11_IXh
MQVSKIALAIAFYSLGVAAFPMQANCGPTTSRELQNGATSGTEVAVKSGFTPQACDDKLLKCGKCESFTTNSARRYFNHYADCSGKSK	
>GG11_Xg
MKVSKIVLAIAFYSVGIAALPTRFHCATECGDKTGVNLHFKRSSDSNGSAGAATVYTCSKCYGYHSKNQDNVIAHQAACDGNSTL

	
>HO_Ig
MQTFNIVSLVALFALGATAVPVSSITGVQCCQANHGDLTTFQVQNLVKNHQKRQDYWVCHACNKQFTTESALQKHKDTVVHP	
>HO_IIe
MQIFKIIQVIGLLAIGTTALPVSGNSLIQQQDMKHQPSIKECQIHSSKHGNLQAAEKALNKRTRPSTEPPIKTYECTDCNQIFTSGSDHENHSCPG
>HO_IIl
MQFSTNVQTIGLLAIGTTALPVSNSFAIQQHDTNHQPSFQDCQNYCSNDRAVENTFYKRSDPRKVVGTWTCKSCQATWTDFDTFIKHRHPA		
>HO_IIIh
MHFFKTAQILTTLAVSIMALPTPGYTPTNQNTGDIVARSDTLHGIDVATSTGANKQKRSSGTVWTCANCQAKFTDYDSFEKHGKNCKSV	
>HO_IVa
MHLKASSILALLVIGANAYPAPGNSAAALVPEPQQPEAPAVAGSTVGAQADIHHPRLEARYGRDEPQIMCGYCGKRFWNKPDLGKHIKLKTSKGGHDGQPYKEHSWNRPT		
>HO_Vb
MQIFNIVQVLGLLAIGASALPTPANVGAVQPVEGSQLQARSGRFYSSGWTQYPSANSGYPSSSTSTQYKCNHCGKHTDTESQQQTHQEIRHPGKESN	
>HO_VIf
MQIFKIVQVLGLLAVGTSALPTPAGVDVDGGQLQARAEGDKVRPPSIKCLTCEQDGFPNVDEYEQHYKQKHPEIVQQVSSPNPHLNKGKKAN	
>HO_VIIe
MQFSKITLAIALYAVGTAALPTASRCAGAPGRDVAATRGAKLQAREEDKPTPQYRCDKCQKEFVKGNDFFNHGGRGQCV	
>HO_VIIIc
MQLSKITLAIAFYAVGIAALPTPACRNGNTKGATVRGAKLEARGDDDYLHYCSRCGFGSDDSNAYFNHKCS	
>HO_IXh
MQVSKIALAIAFYSLGVAAFPMQANCGPTTSRELQNGATSGTEVAVKSGFTPQACDDKLLKCGKCESFTTNSARRYFNHYADCSGKSK	
>HO_Xg
MKVSKIVLAIAFYSVGIAALPTRFHCATECGDKTGVNLHFKRSSDSNGSAGAATVYTCSKCYGYHSKNQDNVIAHQAACDGNSTL

	
>LpKY97_Ig
MQTFNIVSLVALFALGATAVPVSSITGVQCCQANHGDLTTFQVQNLVKNHQKRQDYWVCHACNKQFTTESALQKHKDTVVHP	
>LpKY97_IIe
MQIFKIIQVIGLLAIGTTALPVSGNSLIQQQDMKHQPSIKECQIHSSKHGNLQAAEKALNKRTRPSTEPPIKTYECTDCNQIFTSGSDHENHSCPG
>LpKY97_IIl
MQFSTNVQTIGLLAIGTTALPVSNSFAIQQHDTNHQPSFQDCQNYCSNDRAVENTFYKRSDPRKVVGTWTCKSCQATWTDFDTFIKHRHPA		
>LpKY97_IIIh
MHFFKTAQILTTLAVSIMALPTPGYTPTNQNTGDIVARSDTLHGIDVATSTGANKQKRSSGTVWTCANCQAKFTDYDSFEKHGKNCKSV	
>LpKY97_IVa
MHLKASSILALLVIGANAYPAPGNSAAALVPEPQQPEAPAVAGSTVGAQADIHHPRLEARYGRDEPQIMCGYCGKRFWNKPDLGKHIKLKTSKGGHDGQPYKEHSWNRPT		
>LpKY97_Vb
MQIFNIVQVLGLLAIGASALPTPANVGAVQPVEGSQLQARSGRFYSSGWTQYPSANSGYPSSSTSTQYKCNHCGKHTDTESQQQTHQEIRHPGKESN	
>LpKY97_VIf
MQIFKIVQVLGLLAVGTSALPTPAGVDVDGGQLQARAEGDKVRPPSIKCLTCEQDGFPNVDEYEQHYKQKHPEIVQQVSSPNPHLNKGKKAN	
>LpKY97_VIIe
MQFSKITLAIALYAVGTAALPTASRCAGAPGRDVAATRGAKLQAREEDKPTPQYRCDKCQKEFVKGNDFFNHGGRGQCV	
>LpKY97_VIIIc
MQLSKITLAIAFYAVGIAALPTPACRNGNTKGATVRGAKLEARGDDDYLHYCSRCGFGSDDSNAYFNHKCS	
>LpKY97_IXh
MQVSKIALAIAFYSLGVAAFPMQANCGPTTSRELQNGATSGTEVAVKSGFTPQACDDKLLKCGKCESFTTNSARRYFNHYADCSGKSK	
>LpKY97_Xg
MKVSKIVLAIAFYSVGIAALPTRFHCATECGDKTGVNLHFKRSSDSNGSAGAATVYTCSKCYGYHSKNQDNVIAHQAACDGNSTL

	
>P28_Ig
MQTFNIVSLVALFALGATAVPVSSITGVQCCQANHGDLTTFQVQNLVKNHQKRQDYWVCHACNKQFTTESALQKHKDTVVHP
>P28_Ii
MQTFNIVSLVALFALGATAVPVSSITGVQCCQANHGDLTTFQVQNLVKNHQKRQNYWVCHVCNKQFTIESALQKHKDTVVHP	
>P28_IIe
MQIFKIIQVIGLLAIGTTALPVSGNSLIQQQDMKHQPSIKECQIHSSKHGNLQAAEKALNKRTRPSTEPPIKTYECTDCNQIFTSGSDHENHSCPG
>P28_IIl
MQFSTNVQTIGLLAIGTTALPVSNSFAIQQHDTNHQPSFQDCQNYCSNDRAVENTFYKRSDPRKVVGTWTCKSCQATWTDFDTFIKHRHPA	
>P28_IIb
MQVLKFVQVIGLLAIGTTALPAPAGTAIQQQHNKLQPTLRECQKYCSTAPKVLPRGGDQPGVWSYYCNKCKVYVYTRAEVEDHRH	
>P28_IIIh
MHFFKTAQILTTLAVSIMALPTPGYTPTNQNTGDIVARSDTLHGIDVATSTGANKQKRSSGTVWTCANCQAKFTDYDSFEKHGKNCKSV	
>P28_IVa
MHLKASSILALLVIGANAYPAPGNSAAALVPEPQQPEAPAVAGSTVGAQADIHHPRLEARYGRDEPQIMCGYCGKRFWNKPDLGKHIKLKTSKGGHDGQPYKEHSWNRPT		
>P28_Vb
MQIFNIVQVLGLLAIGASALPTPANVGAVQPVEGSQLQARSGRFYSSGWTQYPSANSGYPSSSTSTQYKCNHCGKHTDTESQQQTHQEIRHPGKESN	
>P28_VIf
MQIFKIVQVLGLLAVGTSALPTPAGVDVDGGQLQARAEGDKVRPPSIKCLTCEQDGFPNVDEYEQHYKQKHPEIVQQVSSPNPHLNKGKKAN	
>P28_VIIe
MQFSKITLAIALYAVGTAALPTASRCAGAPGRDVAATRGAKLQAREEDKPTPQYRCDKCQKEFVKGNDFFNHGGRGQCV	
>P28_VIIIc
MQLSKITLAIAFYAVGIAALPTPACRNGNTKGATVRGAKLEARGDDDYLHYCSRCGFGSDDSNAYFNHKCS	
>P28_IXh
MQVSKIALAIAFYSLGVAAFPMQANCGPTTSRELQNGATSGTEVAVKSGFTPQACDDKLLKCGKCESFTTNSARRYFNHYADCSGKSK	
>P28_Xg
MKVSKIVLAIAFYSVGIAALPTRFHCATECGDKTGVNLHFKRSSDSNGSAGAATVYTCSKCYGYHSKNQDNVIAHQAACDGNSTL

	
>P29_Ii
MQTFNIVSLVALFALGATAVPVSSITGVQCCQANHGDLTTFQVQNLVKNHQKRQNYWVCHVCNKQFTIESALQKHKDTVVHP	
>P29_IIe
MQIFKIIQVIGLLAIGTTALPVSGNSLIQQQDMKHQPSIKECQIHSSKHGNLQAAEKALNKRTRPSTEPPIKTYECTDCNQIFTSGSDHENHSCPG
>P29_IIj
MQFSTNVQTIGLLAIGTTALPVSISFAIQQHDTNHQPSFQDCQNYCSNDRAVENTFYKRSDPRNVVGTWTCKTCQAIWTDFDTFIKHRHPA
>P29_IIb
MQVLKFVQVIGLLAIGTTALPAPAGTAIQQQHNKLQPTLRECQKYCSTAPKVLPRGGDQPGVWSYYCNKCKVYVYTRAEVEDHRH	
>P29_IIIj
MHFFKTVQIVTMFAVGIMALPTPGYTPTNQNTGDIVARSDTVKGKDVATSTDANKKKRTKDYYWRCANCQAKFSDYESFNKHGNECKSV	
>P29_IVa
MHLKASSILALLVIGANAYPAPGNSAAALVPEPQQPEAPAVAGSTVGAQADIHHPRLEARYGRDEPQIMCGYCGKRFWNKPDLGKHIKLKTSKGGHDGQPYKEHSWNRPT		
>P29_Vb
MQIFNIVQVLGLLAIGASALPTPANVGAVQPVEGSQLQARSGRFYSSGWTQYPSANSGYPSSSTSTQYKCNHCGKHTDTESQQQTHQEIRHPGKESN	
>P29_VIf
MQIFKIVQVLGLLAVGTSALPTPAGVDVDGGQLQARAEGDKVRPPSIKCLTCEQDGFPNVDEYEQHYKQKHPEIVQQVSSPNPHLNKGKKAN	
>P29_VIIg
MQFSKITLAIALYAVGTAALPTASRCAGAPGRDVAATRGAKLQAREEDNPTPQYRCEKCKKEFVKGNDYFNHEGRGQCV	
>P29_VIIIc
MQLSKITLAIAFYAVGIAALPTPACRNGNTKGATVRGAKLEARGDDDYLHYCSRCGFGSDDSNAYFNHKCS	
>P29_IXj
MQVSKIALAIAFYSLGVAAFPMQANCGPTTSRELQNEATSGTEVAVKSGFTPQACNDKLLKCGKCESFTTNSARRYFNHYADCSGKSK	
>P29_Xg
MKVSKIVLAIAFYSVGIAALPTRFHCATECGDKTGVNLHFKRSSDSNGSAGAATVYTCSKCYGYHSKNQDNVIAHQAACDGNSTL
>P29_Xi
MKISKIVSAAALYSVGIAALPTNYKYTPKCGDKPGINLLSKRSSEISGSAGASTVYQCSKCYGYISKNQYDVAHHQSSCNGNSKLFPTQFEFINI
	
>P3_Ii
MQTFNIVSLVALFALGATAVPVSSITGVQCCQANHGDLTTFQVQNLVKNHQKRQNYWVCHVCNKQFTIESALQKHKDTVVHP	
>P3_IIe
MQIFKIIQVIGLLAIGTTALPVSGNSLIQQQDMKHQPSIKECQIHSSKHGNLQAAEKALNKRTRPSTEPPIKTYECTDCNQIFTSGSDHENHSCPG
>P3_IIj
MQFSTNVQTIGLLAIGTTALPVSISFAIQQHDTNHQPSFQDCQNYCSNDRAVENTFYKRSDPRNVVGTWTCKTCQAIWTDFDTFIKHRHPA
>P3_IIb
MQVLKFVQVIGLLAIGTTALPAPAGTAIQQQHNKLQPTLRECQKYCSTAPKVLPRGGDQPGVWSYYCNKCKVYVYTRAEVEDHRH	
>P3_IIIj
MHFFKTVQIVTMFAVGIMALPTPGYTPTNQNTGDIVARSDTVKGKDVATSTDANKKKRTKDYYWRCANCQAKFSDYESFNKHGNECKSV	
>P3_IVb
MHLKASSILALLVIGANAYPASANSAAALVPEPQQPEAPAVAGSTVGAQADIHHPRLEARYGRDEPQIMCGYCGKRFWNKPDLGKHIKLKTSKGGHDGQPYKEHSWNRPT	
>P3_Vb
MQIFNIVQVLGLLAIGASALPTPANVGAVQPVEGSQLQARSGRFYSSGWTQYPSANSGYPSSSTSTQYKCNHCGKHTDTESQQQTHQEIRHPGKESN	
>P3_VIf
MQIFKIVQVLGLLAVGTSALPTPAGVDVDGGQLQARAEGDKVRPPSIKCLTCEQDGFPNVDEYEQHYKQKHPEIVQQVSSPNPHLNKGKKAN	
>P3_VIIg
MQFSKITLAIALYAVGTAALPTASRCAGAPGRDVAATRGAKLQAREEDNPTPQYRCEKCKKEFVKGNDYFNHEGRGQCV	
>P3_VIIIc
MQLSKITLAIAFYAVGIAALPTPACRNGNTKGATVRGAKLEARGDDDYLHYCSRCGFGSDDSNAYFNHKCS	
>P3_IXj
MQVSKIALAIAFYSLGVAAFPMQANCGPTTSRELQNEATSGTEVAVKSGFTPQACNDKLLKCGKCESFTTNSARRYFNHYADCSGKSK	
>P3_Xg
MKVSKIVLAIAFYSVGIAALPTRFHCATECGDKTGVNLHFKRSSDSNGSAGAATVYTCSKCYGYHSKNQDNVIAHQAACDGNSTL
>P3_Xi
MKISKIVSAAALYSVGIAALPTNYKYTPKCGDKPGINLLSKRSSEISGSAGASTVYQCSKCYGYISKNQYDVAHHQSSCNGNSKLFPTQFEFINI
	
>PgKY_Ig
MQTFNIVSLVALFALGATAVPVSSITGVQCCQANHGDLTTFQVQNLVKNHQKRQDYWVCHACNKQFTTESALQKHKDTVVHP	
>PgKY_IIe
MQIFKIIQVIGLLAIGTTALPVSGNSLIQQQDMKHQPSIKECQIHSSKHGNLQAAEKALNKRTRPSTEPPIKTYECTDCNQIFTSGSDHENHSCPG
>PgKY_IIl
MQFSTNVQTIGLLAIGTTALPVSNSFAIQQHDTNHQPSFQDCQNYCSNDRAVENTFYKRSDPRKVVGTWTCKSCQATWTDFDTFIKHRHPA
>PgKY_IIb
MQVLKFVQVIGLLAIGTTALPAPAGTAIQQQHNKLQPTLRECQKYCSTAPKVLPRGGDQPGVWSYYCNKCKVYVYTRAEVEDHRH	
>PgKY_IIIh
MHFFKTAQILTTLAVSIMALPTPGYTPTNQNTGDIVARSDTLHGIDVATSTGANKQKRSSGTVWTCANCQAKFTDYDSFEKHGKNCKSV	
>PgKY_IVa
MHLKASSILALLVIGANAYPAPGNSAAALVPEPQQPEAPAVAGSTVGAQADIHHPRLEARYGRDEPQIMCGYCGKRFWNKPDLGKHIKLKTSKGGHDGQPYKEHSWNRPT		
>PgKY_Vb
MQIFNIVQVLGLLAIGASALPTPANVGAVQPVEGSQLQARSGRFYSSGWTQYPSANSGYPSSSTSTQYKCNHCGKHTDTESQQQTHQEIRHPGKESN	
>PgKY_VIf
MQIFKIVQVLGLLAVGTSALPTPAGVDVDGGQLQARAEGDKVRPPSIKCLTCEQDGFPNVDEYEQHYKQKHPEIVQQVSSPNPHLNKGKKAN	
>PgKY_VIIe
MQFSKITLAIALYAVGTAALPTASRCAGAPGRDVAATRGAKLQAREEDKPTPQYRCDKCQKEFVKGNDFFNHGGRGQCV	
>PgKY_VIIIc
MQLSKITLAIAFYAVGIAALPTPACRNGNTKGATVRGAKLEARGDDDYLHYCSRCGFGSDDSNAYFNHKCS	
>PgKY_IXh
MQVSKIALAIAFYSLGVAAFPMQANCGPTTSRELQNGATSGTEVAVKSGFTPQACDDKLLKCGKCESFTTNSARRYFNHYADCSGKSK	
>PgKY_Xg
MKVSKIVLAIAFYSVGIAALPTRFHCATECGDKTGVNLHFKRSSDSNGSAGAATVYTCSKCYGYHSKNQDNVIAHQAACDGNSTL

	
>PGPA_Ig
MQTFNIVSLVALFALGATAVPVSSITGVQCCQANHGDLTTFQVQNLVKNHQKRQDYWVCHACNKQFTTESALQKHKDTVVHP	
>PGPA_IIe
MQIFKIIQVIGLLAIGTTALPVSGNSLIQQQDMKHQPSIKECQIHSSKHGNLQAAEKALNKRTRPSTEPPIKTYECTDCNQIFTSGSDHENHSCPG
>PGPA_IIl
MQFSTNVQTIGLLAIGTTALPVSNSFAIQQHDTNHQPSFQDCQNYCSNDRAVENTFYKRSDPRKVVGTWTCKSCQATWTDFDTFIKHRHPA
>PGPA_IIb
MQVLKFVQVIGLLAIGTTALPAPAGTAIQQQHNKLQPTLRECQKYCSTAPKVLPRGGDQPGVWSYYCNKCKVYVYTRAEVEDHRH	
>PGPA_IIIh
MHFFKTAQILTTLAVSIMALPTPGYTPTNQNTGDIVARSDTLHGIDVATSTGANKQKRSSGTVWTCANCQAKFTDYDSFEKHGKNCKSV	
>PGPA_IVa
MHLKASSILALLVIGANAYPAPGNSAAALVPEPQQPEAPAVAGSTVGAQADIHHPRLEARYGRDEPQIMCGYCGKRFWNKPDLGKHIKLKTSKGGHDGQPYKEHSWNRPT		
>PGPA_Vb
MQIFNIVQVLGLLAIGASALPTPANVGAVQPVEGSQLQARSGRFYSSGWTQYPSANSGYPSSSTSTQYKCNHCGKHTDTESQQQTHQEIRHPGKESN	
>PGPA_VIf
MQIFKIVQVLGLLAVGTSALPTPAGVDVDGGQLQARAEGDKVRPPSIKCLTCEQDGFPNVDEYEQHYKQKHPEIVQQVSSPNPHLNKGKKAN	
>PGPA_VIIe
MQFSKITLAIALYAVGTAALPTASRCAGAPGRDVAATRGAKLQAREEDKPTPQYRCDKCQKEFVKGNDFFNHGGRGQCV	
>PGPA_VIIIc
MQLSKITLAIAFYAVGIAALPTPACRNGNTKGATVRGAKLEARGDDDYLHYCSRCGFGSDDSNAYFNHKCS	
>PGPA_IXh
MQVSKIALAIAFYSLGVAAFPMQANCGPTTSRELQNGATSGTEVAVKSGFTPQACDDKLLKCGKCESFTTNSARRYFNHYADCSGKSK	
>PGPA_Xg
MKVSKIVLAIAFYSVGIAALPTRFHCATECGDKTGVNLHFKRSSDSNGSAGAATVYTCSKCYGYHSKNQDNVIAHQAACDGNSTL

		
>PH42_IIe
MQIFKIIQVIGLLAIGTTALPVSGNSLIQQQDMKHQPSIKECQIHSSKHGNLQAAEKALNKRTRPSTEPPIKTYECTDCNQIFTSGSDHENHSCPG
>PH42_IIh
MQFSTNVQTIGLLAIATTALPVSNSFAIQQHDTNHQPSFQDCQNYCSNDRAVENTFYKRSDPRNVMGTWTCKTCQATWTDFDTFIKHRHPA
>PH42_IIb
MQVLKFVQVIGLLAIGTTALPAPAGTAIQQQHNKLQPTLRECQKYCSTAPKVLPRGGDQPGVWSYYCNKCKVYVYTRAEVEDHRH	
>PH42_IIIh
MHFFKTAQILTTLAVSIMALPTPGYTPTNQNTGDIVARSDTLHGIDVATSTGANKQKRSSGTVWTCANCQAKFTDYDSFEKHGKNCKSV	
>PH42_IVa
MHLKASSILALLVIGANAYPAPGNSAAALVPEPQQPEAPAVAGSTVGAQADIHHPRLEARYGRDEPQIMCGYCGKRFWNKPDLGKHIKLKTSKGGHDGQPYKEHSWNRPT		
>PH42_Vb
MQIFNIVQVLGLLAIGASALPTPANVGAVQPVEGSQLQARSGRFYSSGWTQYPSANSGYPSSSTSTQYKCNHCGKHTDTESQQQTHQEIRHPGKESN	
>PH42_VIg
MQIFKIVQVLGLLAVGTSALPTPAGVDVDGGQLQARAEGDKVRPPSIKCLTCEQDGFPNVDEYEQHYKQKHPEIVQQVSSPNPHLNKAKKAN	
>PH42_VIIe
MQFSKITLAIALYAVGTAALPTASRCAGAPGRDVAATRGAKLQAREEDKPTPQYRCDKCQKEFVKGNDFFNHGGRGQCV	
>PH42_VIIId
MQLSKITFAIALYAIGIAALPTPASLNGNTEVATISDVKLEARSDTTYHKCSKCGYGSDDSDAYFNHKCN	
>PH42_IXf
MQVSKIALTIAFYSLGVAAFPMKANCGPTTSRELQNGITSGTKAAVNHGSNLHTREEEPVEQNLPCGKCGTYTTNDGTLYFRHFSDCDGKS	


>PY0925_Ii
MQTFNIVSLVALFALGATAVPVSSITGVQCCQANHGDLTTFQVQNLVKNHQKRQNYWVCHVCNKQFTIESALQKHKDTVVHP	
>PY0925_IIe
MQIFKIIQVIGLLAIGTTALPVSGNSLIQQQDMKHQPSIKECQIHSSKHGNLQAAEKALNKRTRPSTEPPIKTYECTDCNQIFTSGSDHENHSCPG
>PY0925_IIi
MQFSTNVQTIGLLAIGTTAIPVSNSFAIQRHDTNHQPSFQDCQNYCSNDRAVENTFYKRSDPRNVMGTWTCKTCQATWTDFDTFIKHRHPA
>PY0925_IIb
MQVLKFVQVIGLLAIGTTALPAPAGTAIQQQHNKLQPTLRECQKYCSTAPKVLPRGGDQPGVWSYYCNKCKVYVYTRAEVEDHRH	
>PY0925_IIIj
MHFFKTVQIVTMFAVGIMALPTPGYTPTNQNTGDIVARSDTVKGKDVATSTDANKKKRTKDYYWRCANCQAKFSDYESFNKHGNECKSV	
>PY0925_IVa
MHLKASSILALLVIGANAYPAPGNSAAALVPEPQQPEAPAVAGSTVGAQADIHHPRLEARYGRDEPQIMCGYCGKRFWNKPDLGKHIKLKTSKGGHDGQPYKEHSWNRPT		
>PY0925_Vb
MQIFNIVQVLGLLAIGASALPTPANVGAVQPVEGSQLQARSGRFYSSGWTQYPSANSGYPSSSTSTQYKCNHCGKHTDTESQQQTHQEIRHPGKESN	
>PY0925_VIe
MQIFKIVQVLGLLAVGTSALPTPVGVDVDGGQLQARAEGDKVRPPSIKCLTCEQDGFPNVDEYEQHYKQKHPEIVQQVSSPNPHLNKGKKAN	
>PY0925_VIIe
MQFSKITLAIALYAVGTAALPTASRCAGAPGRDVAATRGAKLQAREEDKPTPQYRCDKCQKEFVKGNDFFNHGGRGQCV	
>PY0925_VIIIc
MQLSKITLAIAFYAVGIAALPTPACRNGNTKGATVRGAKLEARGDDDYLHYCSRCGFGSDDSNAYFNHKCS	
>PY0925_IXj
MQVSKIALAIAFYSLGVAAFPMQANCGPTTSRELQNEATSGTEVAVKSGFTPQACNDKLLKCGKCESFTTNSARRYFNHYADCSGKSK	
>PY0925_Xg
MKVSKIVLAIAFYSVGIAALPTRFHCATECGDKTGVNLHFKRSSDSNGSAGAATVYTCSKCYGYHSKNQDNVIAHQAACDGNSTL
>PY0925_Xi
MKISKIVSAAALYSVGIAALPTNYKYTPKCGDKPGINLLSKRSSEISGSAGASTVYQCSKCYGYISKNQYDVAHHQSSCNGNSKLFPTQFEFINI
	
>PY36.1_Ii
MQTFNIVSLVALFALGATAVPVSSITGVQCCQANHGDLTTFQVQNLVKNHQKRQNYWVCHVCNKQFTIESALQKHKDTVVHP	
>PY36.1_IIe
MQIFKIIQVIGLLAIGTTALPVSGNSLIQQQDMKHQPSIKECQIHSSKHGNLQAAEKALNKRTRPSTEPPIKTYECTDCNQIFTSGSDHENHSCPG
>PY36.1_IIi
MQFSTNVQTIGLLAIGTTAIPVSNSFAIQRHDTNHQPSFQDCQNYCSNDRAVENTFYKRSDPRNVMGTWTCKTCQATWTDFDTFIKHRHPA	
>PY36.1_IIIj
MHFFKTVQIVTMFAVGIMALPTPGYTPTNQNTGDIVARSDTVKGKDVATSTDANKKKRTKDYYWRCANCQAKFSDYESFNKHGNECKSV	
>PY36.1_IVa
MHLKASSILALLVIGANAYPAPGNSAAALVPEPQQPEAPAVAGSTVGAQADIHHPRLEARYGRDEPQIMCGYCGKRFWNKPDLGKHIKLKTSKGGHDGQPYKEHSWNRPT		
>PY36.1_Vb
MQIFNIVQVLGLLAIGASALPTPANVGAVQPVEGSQLQARSGRFYSSGWTQYPSANSGYPSSSTSTQYKCNHCGKHTDTESQQQTHQEIRHPGKESN	
>PY36.1_VIf
MQIFKIVQVLGLLAVGTSALPTPAGVDVDGGQLQARAEGDKVRPPSIKCLTCEQDGFPNVDEYEQHYKQKHPEIVQQVSSPNPHLNKGKKAN	
>PY36.1_VIIg
MQFSKITLAIALYAVGTAALPTASRCAGAPGRDVAATRGAKLQAREEDNPTPQYRCEKCKKEFVKGNDYFNHEGRGQCV	
>PY36.1_VIIIc
MQLSKITLAIAFYAVGIAALPTPACRNGNTKGATVRGAKLEARGDDDYLHYCSRCGFGSDDSNAYFNHKCS	
>PY36.1_IXj
MQVSKIALAIAFYSLGVAAFPMQANCGPTTSRELQNEATSGTEVAVKSGFTPQACNDKLLKCGKCESFTTNSARRYFNHYADCSGKSK	
>PY36.1_Xg
MKVSKIVLAIAFYSVGIAALPTRFHCATECGDKTGVNLHFKRSSDSNGSAGAATVYTCSKCYGYHSKNQDNVIAHQAACDGNSTL
>PY36.1_Xi
MKISKIVSAAALYSVGIAALPTNYKYTPKCGDKPGINLLSKRSSEISGSAGASTVYQCSKCYGYISKNQYDVAHHQSSCNGNSKLFPTQFEFINI
	
>PY5003_Ii
MQTFNIVSLVALFALGATAVPVSSITGVQCCQANHGDLTTFQVQNLVKNHQKRQNYWVCHVCNKQFTIESALQKHKDTVVHP	
>PY5003_IIe
MQIFKIIQVIGLLAIGTTALPVSGNSLIQQQDMKHQPSIKECQIHSSKHGNLQAAEKALNKRTRPSTEPPIKTYECTDCNQIFTSGSDHENHSCPG
>PY5003_IIj
MQFSTNVQTIGLLAIGTTALPVSISFAIQQHDTNHQPSFQDCQNYCSNDRAVENTFYKRSDPRNVVGTWTCKTCQAIWTDFDTFIKHRHPA
>PY5003_IIb
MQVLKFVQVIGLLAIGTTALPAPAGTAIQQQHNKLQPTLRECQKYCSTAPKVLPRGGDQPGVWSYYCNKCKVYVYTRAEVEDHRH	
>PY5003_IIIj
MHFFKTVQIVTMFAVGIMALPTPGYTPTNQNTGDIVARSDTVKGKDVATSTDANKKKRTKDYYWRCANCQAKFSDYESFNKHGNECKSV	
>PY5003_IVb
MHLKASSILALLVIGANAYPASANSAAALVPEPQQPEAPAVAGSTVGAQADIHHPRLEARYGRDEPQIMCGYCGKRFWNKPDLGKHIKLKTSKGGHDGQPYKEHSWNRPT	
>PY5003_Vb
MQIFNIVQVLGLLAIGASALPTPANVGAVQPVEGSQLQARSGRFYSSGWTQYPSANSGYPSSSTSTQYKCNHCGKHTDTESQQQTHQEIRHPGKESN	
>PY5003_VIf
MQIFKIVQVLGLLAVGTSALPTPAGVDVDGGQLQARAEGDKVRPPSIKCLTCEQDGFPNVDEYEQHYKQKHPEIVQQVSSPNPHLNKGKKAN	
>PY5003_VIIg
MQFSKITLAIALYAVGTAALPTASRCAGAPGRDVAATRGAKLQAREEDNPTPQYRCEKCKKEFVKGNDYFNHEGRGQCV	
>PY5003_VIIIc
MQLSKITLAIAFYAVGIAALPTPACRNGNTKGATVRGAKLEARGDDDYLHYCSRCGFGSDDSNAYFNHKCS	
>PY5003_IXj
MQVSKIALAIAFYSLGVAAFPMQANCGPTTSRELQNEATSGTEVAVKSGFTPQACNDKLLKCGKCESFTTNSARRYFNHYADCSGKSK	
>PY5003_Xg
MKVSKIVLAIAFYSVGIAALPTRFHCATECGDKTGVNLHFKRSSDSNGSAGAATVYTCSKCYGYHSKNQDNVIAHQAACDGNSTL
>PY5003_Xi
MKISKIVSAAALYSVGIAALPTNYKYTPKCGDKPGINLLSKRSSEISGSAGASTVYQCSKCYGYISKNQYDVAHHQSSCNGNSKLFPTQFEFINI

>PY5033_Ii
MQTFNIVSLVALFALGATAVPVSSITGVQCCQANHGDLTTFQVQNLVKNHQKRQNYWVCHVCNKQFTIESALQKHKDTVVHP	
>PY5033_IIe
MQIFKIIQVIGLLAIGTTALPVSGNSLIQQQDMKHQPSIKECQIHSSKHGNLQAAEKALNKRTRPSTEPPIKTYECTDCNQIFTSGSDHENHSCPG
>PY5033_IIi
MQFSTNVQTIGLLAIGTTAIPVSNSFAIQRHDTNHQPSFQDCQNYCSNDRAVENTFYKRSDPRNVMGTWTCKTCQATWTDFDTFIKHRHPA
>PY5033_IIb
MQVLKFVQVIGLLAIGTTALPAPAGTAIQQQHNKLQPTLRECQKYCSTAPKVLPRGGDQPGVWSYYCNKCKVYVYTRAEVEDHRH	
>PY5033_IIIg
MHFFKTAQILTTLAVSIMALPTPGYTPTNQNTGDIVARSDTLHGIDVATSTGANKQKRSSGTVWTCANCQAKFTDYDSFEKHGNQCKSV	
>PY5033_IVb
MHLKASSILALLVIGANAYPASANSAAALVPEPQQPEAPAVAGSTVGAQADIHHPRLEARYGRDEPQIMCGYCGKRFWNKPDLGKHIKLKTSKGGHDGQPYKEHSWNRPT	
>PY5033_Vb
MQIFNIVQVLGLLAIGASALPTPANVGAVQPVEGSQLQARSGRFYSSGWTQYPSANSGYPSSSTSTQYKCNHCGKHTDTESQQQTHQEIRHPGKESN	
>PY5033_VIf
MQIFKIVQVLGLLAVGTSALPTPAGVDVDGGQLQARAEGDKVRPPSIKCLTCEQDGFPNVDEYEQHYKQKHPEIVQQVSSPNPHLNKGKKAN	
>PY5033_VIIg
MQFSKITLAIALYAVGTAALPTASRCAGAPGRDVAATRGAKLQAREEDNPTPQYRCEKCKKEFVKGNDYFNHEGRGQCV	
>PY5033_VIIIc
MQLSKITLAIAFYAVGIAALPTPACRNGNTKGATVRGAKLEARGDDDYLHYCSRCGFGSDDSNAYFNHKCS	
>PY5033_IXj
MQVSKIALAIAFYSLGVAAFPMQANCGPTTSRELQNEATSGTEVAVKSGFTPQACNDKLLKCGKCESFTTNSARRYFNHYADCSGKSK	
>PY5033_Xg
MKVSKIVLAIAFYSVGIAALPTRFHCATECGDKTGVNLHFKRSSDSNGSAGAATVYTCSKCYGYHSKNQDNVIAHQAACDGNSTL

	
>PY6017_Ii
MQTFNIVSLVALFALGATAVPVSSITGVQCCQANHGDLTTFQVQNLVKNHQKRQNYWVCHVCNKQFTIESALQKHKDTVVHP	
>PY6017_IIe
MQIFKIIQVIGLLAIGTTALPVSGNSLIQQQDMKHQPSIKECQIHSSKHGNLQAAEKALNKRTRPSTEPPIKTYECTDCNQIFTSGSDHENHSCPG
>PY6017_IIi
MQFSTNVQTIGLLAIGTTAIPVSNSFAIQRHDTNHQPSFQDCQNYCSNDRAVENTFYKRSDPRNVMGTWTCKTCQATWTDFDTFIKHRHPA
>PY6017_IIb
MQVLKFVQVIGLLAIGTTALPAPAGTAIQQQHNKLQPTLRECQKYCSTAPKVLPRGGDQPGVWSYYCNKCKVYVYTRAEVEDHRH	
>PY6017_IIIg
MHFFKTAQILTTLAVSIMALPTPGYTPTNQNTGDIVARSDTLHGIDVATSTGANKQKRSSGTVWTCANCQAKFTDYDSFEKHGNQCKSV	
>PY6017_IVb
MHLKASSILALLVIGANAYPASANSAAALVPEPQQPEAPAVAGSTVGAQADIHHPRLEARYGRDEPQIMCGYCGKRFWNKPDLGKHIKLKTSKGGHDGQPYKEHSWNRPT	
>PY6017_Vb
MQIFNIVQVLGLLAIGASALPTPANVGAVQPVEGSQLQARSGRFYSSGWTQYPSANSGYPSSSTSTQYKCNHCGKHTDTESQQQTHQEIRHPGKESN	
>PY6017_VIf
MQIFKIVQVLGLLAVGTSALPTPAGVDVDGGQLQARAEGDKVRPPSIKCLTCEQDGFPNVDEYEQHYKQKHPEIVQQVSSPNPHLNKGKKAN	
>PY6017_VIIg
MQFSKITLAIALYAVGTAALPTASRCAGAPGRDVAATRGAKLQAREEDNPTPQYRCEKCKKEFVKGNDYFNHEGRGQCV	
>PY6017_VIIIc
MQLSKITLAIAFYAVGIAALPTPACRNGNTKGATVRGAKLEARGDDDYLHYCSRCGFGSDDSNAYFNHKCS	
>PY6017_IXj
MQVSKIALAIAFYSLGVAAFPMQANCGPTTSRELQNEATSGTEVAVKSGFTPQACNDKLLKCGKCESFTTNSARRYFNHYADCSGKSK	
>PY6017_Xg
MKVSKIVLAIAFYSVGIAALPTRFHCATECGDKTGVNLHFKRSSDSNGSAGAATVYTCSKCYGYHSKNQDNVIAHQAACDGNSTL

	
>PY6025_Ii
MQTFNIVSLVALFALGATAVPVSSITGVQCCQANHGDLTTFQVQNLVKNHQKRQNYWVCHVCNKQFTIESALQKHKDTVVHP	
>PY6025_IIh
MQFSTNVQTIGLLAIATTALPVSNSFAIQQHDTNHQPSFQDCQNYCSNDRAVENTFYKRSDPRNVMGTWTCKTCQATWTDFDTFIKHRHPA	
>PY6025_IIIg
MHFFKTAQILTTLAVSIMALPTPGYTPTNQNTGDIVARSDTLHGIDVATSTGANKQKRSSGTVWTCANCQAKFTDYDSFEKHGNQCKSV		
>PY6025_VIIg
MQFSKITLAIALYAVGTAALPTASRCAGAPGRDVAATRGAKLQAREEDNPTPQYRCEKCKKEFVKGNDYFNHEGRGQCV	
>PY6025_VIIIc
MQLSKITLAIAFYAVGIAALPTPACRNGNTKGATVRGAKLEARGDDDYLHYCSRCGFGSDDSNAYFNHKCS	
>PY6025_IXj
MQVSKIALAIAFYSLGVAAFPMQANCGPTTSRELQNEATSGTEVAVKSGFTPQACNDKLLKCGKCESFTTNSARRYFNHYADCSGKSK	
>PY6025_Xg
MKVSKIVLAIAFYSVGIAALPTRFHCATECGDKTGVNLHFKRSSDSNGSAGAATVYTCSKCYGYHSKNQDNVIAHQAACDGNSTL

	
>PY6045_Ii
MQTFNIVSLVALFALGATAVPVSSITGVQCCQANHGDLTTFQVQNLVKNHQKRQNYWVCHVCNKQFTIESALQKHKDTVVHP	
>PY6045_IIe
MQIFKIIQVIGLLAIGTTALPVSGNSLIQQQDMKHQPSIKECQIHSSKHGNLQAAEKALNKRTRPSTEPPIKTYECTDCNQIFTSGSDHENHSCPG
>PY6045_IIi
MQFSTNVQTIGLLAIGTTAIPVSNSFAIQRHDTNHQPSFQDCQNYCSNDRAVENTFYKRSDPRNVMGTWTCKTCQATWTDFDTFIKHRHPA
>PY6045_IIb
MQVLKFVQVIGLLAIGTTALPAPAGTAIQQQHNKLQPTLRECQKYCSTAPKVLPRGGDQPGVWSYYCNKCKVYVYTRAEVEDHRH		
>PY6045_IIIg
MHFFKTAQILTTLAVSIMALPTPGYTPTNQNTGDIVARSDTLHGIDVATSTGANKQKRSSGTVWTCANCQAKFTDYDSFEKHGNQCKSV	
>PY6045_IVb
MHLKASSILALLVIGANAYPASANSAAALVPEPQQPEAPAVAGSTVGAQADIHHPRLEARYGRDEPQIMCGYCGKRFWNKPDLGKHIKLKTSKGGHDGQPYKEHSWNRPT	
>PY6045_Vb
MQIFNIVQVLGLLAIGASALPTPANVGAVQPVEGSQLQARSGRFYSSGWTQYPSANSGYPSSSTSTQYKCNHCGKHTDTESQQQTHQEIRHPGKESN	
>PY6045_VIf
MQIFKIVQVLGLLAVGTSALPTPAGVDVDGGQLQARAEGDKVRPPSIKCLTCEQDGFPNVDEYEQHYKQKHPEIVQQVSSPNPHLNKGKKAN	
>PY6045_VIIg
MQFSKITLAIALYAVGTAALPTASRCAGAPGRDVAATRGAKLQAREEDNPTPQYRCEKCKKEFVKGNDYFNHEGRGQCV	
>PY6045_VIIIc
MQLSKITLAIAFYAVGIAALPTPACRNGNTKGATVRGAKLEARGDDDYLHYCSRCGFGSDDSNAYFNHKCS	
>PY6045_IXj
MQVSKIALAIAFYSLGVAAFPMQANCGPTTSRELQNEATSGTEVAVKSGFTPQACNDKLLKCGKCESFTTNSARRYFNHYADCSGKSK	
>PY6045_Xg
MKVSKIVLAIAFYSVGIAALPTRFHCATECGDKTGVNLHFKRSSDSNGSAGAATVYTCSKCYGYHSKNQDNVIAHQAACDGNSTL

	
>T25_Ii
MQTFNIVSLVALFALGATAVPVSSITGVQCCQANHGDLTTFQVQNLVKNHQKRQNYWVCHVCNKQFTIESALQKHKDTVVHP	
>T25_IIe
MQIFKIIQVIGLLAIGTTALPVSGNSLIQQQDMKHQPSIKECQIHSSKHGNLQAAEKALNKRTRPSTEPPIKTYECTDCNQIFTSGSDHENHSCPG
>T25_IIi
MQFSTNVQTIGLLAIGTTAIPVSNSFAIQRHDTNHQPSFQDCQNYCSNDRAVENTFYKRSDPRNVMGTWTCKTCQATWTDFDTFIKHRHPA
>T25_IIb
MQVLKFVQVIGLLAIGTTALPAPAGTAIQQQHNKLQPTLRECQKYCSTAPKVLPRGGDQPGVWSYYCNKCKVYVYTRAEVEDHRH		
>T25_IIIg
MHFFKTAQILTTLAVSIMALPTPGYTPTNQNTGDIVARSDTLHGIDVATSTGANKQKRSSGTVWTCANCQAKFTDYDSFEKHGNQCKSV	
>T25_IVb
MHLKASSILALLVIGANAYPASANSAAALVPEPQQPEAPAVAGSTVGAQADIHHPRLEARYGRDEPQIMCGYCGKRFWNKPDLGKHIKLKTSKGGHDGQPYKEHSWNRPT	
>T25_Vb
MQIFNIVQVLGLLAIGASALPTPANVGAVQPVEGSQLQARSGRFYSSGWTQYPSANSGYPSSSTSTQYKCNHCGKHTDTESQQQTHQEIRHPGKESN	
>T25_VIf
MQIFKIVQVLGLLAVGTSALPTPAGVDVDGGQLQARAEGDKVRPPSIKCLTCEQDGFPNVDEYEQHYKQKHPEIVQQVSSPNPHLNKGKKAN	
>T25_VIIg
MQFSKITLAIALYAVGTAALPTASRCAGAPGRDVAATRGAKLQAREEDNPTPQYRCEKCKKEFVKGNDYFNHEGRGQCV	
>T25_VIIIc
MQLSKITLAIAFYAVGIAALPTPACRNGNTKGATVRGAKLEARGDDDYLHYCSRCGFGSDDSNAYFNHKCS	
>T25_IXj
MQVSKIALAIAFYSLGVAAFPMQANCGPTTSRELQNEATSGTEVAVKSGFTPQACNDKLLKCGKCESFTTNSARRYFNHYADCSGKSK	
>T25_Xg
MKVSKIVLAIAFYSVGIAALPTRFHCATECGDKTGVNLHFKRSSDSNGSAGAATVYTCSKCYGYHSKNQDNVIAHQAACDGNSTL

	
>WHTQ_Ii
MQTFNIVSLVALFALGATAVPVSSITGVQCCQANHGDLTTFQVQNLVKNHQKRQNYWVCHVCNKQFTIESALQKHKDTVVHP	
>WHTQ_IIe
MQIFKIIQVIGLLAIGTTALPVSGNSLIQQQDMKHQPSIKECQIHSSKHGNLQAAEKALNKRTRPSTEPPIKTYECTDCNQIFTSGSDHENHSCPG
>WHTQ_IIi
MQFSTNVQTIGLLAIGTTAIPVSNSFAIQRHDTNHQPSFQDCQNYCSNDRAVENTFYKRSDPRNVMGTWTCKTCQATWTDFDTFIKHRHPA
>WHTQ_IIb
MQVLKFVQVIGLLAIGTTALPAPAGTAIQQQHNKLQPTLRECQKYCSTAPKVLPRGGDQPGVWSYYCNKCKVYVYTRAEVEDHRH		
>WHTQ_IIIg
MHFFKTAQILTTLAVSIMALPTPGYTPTNQNTGDIVARSDTLHGIDVATSTGANKQKRSSGTVWTCANCQAKFTDYDSFEKHGNQCKSV	
>WHTQ_IVb
MHLKASSILALLVIGANAYPASANSAAALVPEPQQPEAPAVAGSTVGAQADIHHPRLEARYGRDEPQIMCGYCGKRFWNKPDLGKHIKLKTSKGGHDGQPYKEHSWNRPT	
>WHTQ_Vb
MQIFNIVQVLGLLAIGASALPTPANVGAVQPVEGSQLQARSGRFYSSGWTQYPSANSGYPSSSTSTQYKCNHCGKHTDTESQQQTHQEIRHPGKESN	
>WHTQ_VIf
MQIFKIVQVLGLLAVGTSALPTPAGVDVDGGQLQARAEGDKVRPPSIKCLTCEQDGFPNVDEYEQHYKQKHPEIVQQVSSPNPHLNKGKKAN	
>WHTQ_VIIg
MQFSKITLAIALYAVGTAALPTASRCAGAPGRDVAATRGAKLQAREEDNPTPQYRCEKCKKEFVKGNDYFNHEGRGQCV	
>WHTQ_VIIIc
MQLSKITLAIAFYAVGIAALPTPACRNGNTKGATVRGAKLEARGDDDYLHYCSRCGFGSDDSNAYFNHKCS	
>WHTQ_IXj
MQVSKIALAIAFYSLGVAAFPMQANCGPTTSRELQNEATSGTEVAVKSGFTPQACNDKLLKCGKCESFTTNSARRYFNHYADCSGKSK	
>WHTQ_Xg
MKVSKIVLAIAFYSVGIAALPTRFHCATECGDKTGVNLHFKRSSDSNGSAGAATVYTCSKCYGYHSKNQDNVIAHQAACDGNSTL

	
>z2-1_Id
MQIFNMVSLVALFALGATAVPVSSITGVQCCQANHGDLTTPQAQSLFKSHQKRQDYWVCHACNKQFKTSAALQKHKDTVVHP	
>z2-1_IIe
MQIFKIIQVIGLLAIGTTALPVSGNSLIQQQDMKHQPSIKECQIHSSKHGNLQAAEKALNKRTRPSTEPPIKTYECTDCNQIFTSGSDHENHSCPG
>z2-1_IIi
MQFSTNVQTIGLLAIGTTAIPVSNSFAIQRHDTNHQPSFQDCQNYCSNDRAVENTFYKRSDPRNVMGTWTCKTCQATWTDFDTFIKHRHPA
>z2-1_IIb
MQVLKFVQVIGLLAIGTTALPAPAGTAIQQQHNKLQPTLRECQKYCSTAPKVLPRGGDQPGVWSYYCNKCKVYVYTRAEVEDHRH		
>z2-1_IIIk
MHFFKTVQIVTMFAVGIMALPTPGYTPTNQNTGDIVARSDTVKGKDVATSTDADKKKRTKDYYWRCANCRAKFRDYETFEKHGNECKSV	
>z2-1_IVc
MHLKASSILALLVIGANAYPASANSAAALVPEPQQPEAPAVAGSTVGAQVDIHHPRLEARYGRDEPQIMCGYCGKRFWNKPDLEKHIKLKPSKGGHKGQPYKEHSWNRPT	
>z2-1_Vb
MQIFNIVQVLGLLAIGASALPTPANVGAVQPVEGSQLQARSGRFYSSGWTQYPSANSGYPSSSTSTQYKCNHCGKHTDTESQQQTHQEIRHPGKESN	
>z2-1_VIg
MQIFKIVQVLGLLAVGTSALPTPAGVDVDGGQLQARAEGDKVRPPSIKCLTCEQDGFPNVDEYEQHYKQKHPEIVQQVSSPNPHLNKAKKAN	
>z2-1_VIIe
MQFSKITLAIALYAVGTAALPTASRCAGAPGRDVAATRGAKLQAREEDKPTPQYRCDKCQKEFVKGNDFFNHGGRGQCV		
>z2-1_IXf
MQVSKIALTIAFYSLGVAAFPMKANCGPTTSRELQNGITSGTKAAVNHGSNLHTREEEPVEQNLPCGKCGTYTTNDGTLYFRHFSDCDGKS	
>z2-1_Xg
MKVSKIVLAIAFYSVGIAALPTRFHCATECGDKTGVNLHFKRSSDSNGSAGAATVYTCSKCYGYHSKNQDNVIAHQAACDGNSTL

	
>Bd8401_IIf
MQIFKIIQVIGLLAIGTTALPVSGNSLIQQQDIKHQPSIKECQIHSAKHGNLQAAEKALNKRSRPPNMPPIQTYECTDCNQIFTSGSDHKNHSCPG
>Bd8401_IIm
MQFSTNVQTIGLLAIGTTALPVSNSFAIQQHDTNHQPSFQDCQNYCSNDRAVENTFYKRSDPRNVVGTWTCKSCQATWTDFDTFIKHRHPA	
>Bd8401_IIIk
MHFFKTVQIVTMFAVGIMALPTPGYTPTNQNTGDIVARSDTVKGKDVATSTDADKKKRTKDYYWRCANCRAKFRDYETFEKHGNECKSV	
>Bd8401_IVc
MHLKASSILALLVIGANAYPASANSAAALVPEPQQPEAPAVAGSTVGAQVDIHHPRLEARYGRDEPQIMCGYCGKRFWNKPDLEKHIKLKPSKGGHKGQPYKEHSWNRPT	
>Bd8401_Ve
MQIFNIVQVLGLLAVGASALPTPANVGAVQPVEGSQLQARSSNFYSAGWTQYPSANSGYPSNSASTYYKCNHCGKHTKEESQQKYHQENSHKGKESN	
>Bd8401_VIb
MQIFKIVQVLGLLAVGTSALPTPASVDVDGGQLQARAEGDKVRPPSIKCLTCEQDGFPNVDEYEQHYKQKHPEIVQQVSSPNPHLNKGKKAN	
>Bd8401_VIIb
MQFSKITLAIALYALGTAALPTASRCAGAPGRDVAATRGAKLQAREEDKPTPQYRCDKCEKEFVKGNDFFNHGGRGQCV		
>Bd8401_IXh
MQVSKIALAIAFYSLGVAAFPMQANCGPTTSRELQNGATSGTEVAVKSGFTPQACDDKLLKCGKCESFTTNSARRYFNHYADCSGKSK	
>Bd8401_Xb
MQISKIVLAVAFYSVGIAALPTTINCPTECGHVQNGLKAADKTGVNLHTKRSGAATVYTCAKCYSYTSKNEDNVIAHQAACDG
>Bd8401_Xg
MKVSKIVLAIAFYSVGIAALPTRFHCATECGDKTGVNLHFKRSSDSNGSAGAATVYTCSKCYGYHSKNQDNVIAHQAACDGNSTL
>Bd8401_Xi
MKISKIVSAAALYSVGIAALPTNYKYTPKCGDKPGINLLSKRSSEISGSAGASTVYQCSKCYGYISKNQYDVAHHQSSCNGNSKLFPTQFEFINI
		
>Br7_IIe
MQIFKIIQVIGLLAIGTTALPVSGNSLIQQQDMKHQPSIKECQIHSSKHGNLQAAEKALNKRTRPSTEPPIKTYECTDCNQIFTSGSDHENHSCPG
>Br7_IIj
MQFSTNVQTIGLLAIGTTALPVSISFAIQQHDTNHQPSFQDCQNYCSNDRAVENTFYKRSDPRNVVGTWTCKTCQAIWTDFDTFIKHRHPA
>Br7_IIb
MQVLKFVQVIGLLAIGTTALPAPAGTAIQQQHNKLQPTLRECQKYCSTAPKVLPRGGDQPGVWSYYCNKCKVYVYTRAEVEDHRH	
>Br7_IIIj
MHFFKTVQIVTMFAVGIMALPTPGYTPTNQNTGDIVARSDTVKGKDVATSTDANKKKRTKDYYWRCANCQAKFSDYESFNKHGNECKSV	
>Br7_IVb
MHLKASSILALLVIGANAYPASANSAAALVPEPQQPEAPAVAGSTVGAQADIHHPRLEARYGRDEPQIMCGYCGKRFWNKPDLGKHIKLKTSKGGHDGQPYKEHSWNRPT	
>Br7_Vb
MQIFNIVQVLGLLAIGASALPTPANVGAVQPVEGSQLQARSGRFYSSGWTQYPSANSGYPSSSTSTQYKCNHCGKHTDTESQQQTHQEIRHPGKESN	
>Br7_VIf
MQIFKIVQVLGLLAVGTSALPTPAGVDVDGGQLQARAEGDKVRPPSIKCLTCEQDGFPNVDEYEQHYKQKHPEIVQQVSSPNPHLNKGKKAN	
>Br7_VIIg
MQFSKITLAIALYAVGTAALPTASRCAGAPGRDVAATRGAKLQAREEDNPTPQYRCEKCKKEFVKGNDYFNHEGRGQCV	
>Br7_VIIIc
MQLSKITLAIAFYAVGIAALPTPACRNGNTKGATVRGAKLEARGDDDYLHYCSRCGFGSDDSNAYFNHKCS	
>Br7_IXj
MQVSKIALAIAFYSLGVAAFPMQANCGPTTSRELQNEATSGTEVAVKSGFTPQACNDKLLKCGKCESFTTNSARRYFNHYADCSGKSK	
>Br7_Xg
MKVSKIVLAIAFYSVGIAALPTRFHCATECGDKTGVNLHFKRSSDSNGSAGAATVYTCSKCYGYHSKNQDNVIAHQAACDGNSTL
>Br7_Xi
MKISKIVSAAALYSVGIAALPTNYKYTPKCGDKPGINLLSKRSSEISGSAGASTVYQCSKCYGYISKNQYDVAHHQSSCNGNSKLFPTQFEFINI
	

>CHRF_IIe
MQIFKIIQVIGLLAIGTTALPVSGNSLIQQQDMKHQPSIKECQIHSSKHGNLQAAEKALNKRTRPSTEPPIKTYECTDCNQIFTSGSDHENHSCPG
>CHRF_IIl
MQFSTNVQTIGLLAIGTTALPVSNSFAIQQHDTNHQPSFQDCQNYCSNDRAVENTFYKRSDPRKVVGTWTCKSCQATWTDFDTFIKHRHPA	
>CHRF_IIIh
MHFFKTAQILTTLAVSIMALPTPGYTPTNQNTGDIVARSDTLHGIDVATSTGANKQKRSSGTVWTCANCQAKFTDYDSFEKHGKNCKSV	
>CHRF_IVa
MHLKASSILALLVIGANAYPAPGNSAAALVPEPQQPEAPAVAGSTVGAQADIHHPRLEARYGRDEPQIMCGYCGKRFWNKPDLGKHIKLKTSKGGHDGQPYKEHSWNRPT	
>CHRF_Vb
MQIFNIVQVLGLLAIGASALPTPANVGAVQPVEGSQLQARSGRFYSSGWTQYPSANSGYPSSSTSTQYKCNHCGKHTDTESQQQTHQEIRHPGKESN	
>CHRF_VIf
MQIFKIVQVLGLLAVGTSALPTPAGVDVDGGQLQARAEGDKVRPPSIKCLTCEQDGFPNVDEYEQHYKQKHPEIVQQVSSPNPHLNKGKKAN	
>CHRF_VIIe
MQFSKITLAIALYAVGTAALPTASRCAGAPGRDVAATRGAKLQAREEDKPTPQYRCDKCQKEFVKGNDFFNHGGRGQCV	
>CHRF_VIIIc
MQLSKITLAIAFYAVGIAALPTPACRNGNTKGATVRGAKLEARGDDDYLHYCSRCGFGSDDSNAYFNHKCS	
>CHRF_IXh
MQVSKIALAIAFYSLGVAAFPMQANCGPTTSRELQNGATSGTEVAVKSGFTPQACDDKLLKCGKCESFTTNSARRYFNHYADCSGKSK	
>CHRF_Xg
MKVSKIVLAIAFYSVGIAALPTRFHCATECGDKTGVNLHFKRSSDSNGSAGAATVYTCSKCYGYHSKNQDNVIAHQAACDGNSTL

	
>IA1_Ik
MQTFNIVSLVALFALGATAVPVSLITGVQCCQANHGDLTTFQVQNLVKNHQKRQNYWVCHACNKQFTTESALQKHKDTVVHP		
>IA1_IIIj
MHFFKTVQIVTMFAVGIMALPTPGYTPTNQNTGDIVARSDTVKGKDVATSTDANKKKRTKDYYWRCANCQAKFSDYESFNKHGNECKSV
>IA1_IIIb
MHFFKTITQILTMFAVGTMALPTPCNTAATQNRGGIVARSDTLHSTVGGSTGTNDKQKRDRTWYCSKCKQTFTSYDSFASHDANCK	
>IA1_IVc
MHLKASSILALLVIGANAYPASANSAAALVPEPQQPEAPAVAGSTVGAQVDIHHPRLEARYGRDEPQIMCGYCGKRFWNKPDLEKHIKLKPSKGGHKGQPYKEHSWNRPT	
>IA1_Vc
MQIFNIVQVLGLLAVGASALPTPANVGAVQPVEGSQLQARSSNFYSAGWTQYPSANSGYPSNSASTYYYKCNHCGKHTKEESQQKYHQENSHKGKESN	
>IA1_VIc
MQIFKIVQVLGLLAVGTSALPTPAGVDVDGGQLQARAEGDKVRPPSIKCLTCEQGGFPNVDEYEQHYKQKHPEIVQQVSSPNPHLNKGKKAN	
>IA1_VIIc
MQFSKITLAIVLYALGTAALPTASRCAGAPGRDVAATRGAKLQAREEDKPTPQYRCDKCEKEFVKGNDFFNHGGRGQCV	

	
>IB33_If
MQIFNMVSLVALFALGATAVPVSSITGVQCCQANHGDLTTPQAQSLFKSHQKRQDYWVCHACNKQFTTPAALQKHKDTVVHP
>IB33_Ij
MQTFNIVSLVALFALGATAVPVSSITGVQCCQANHGDLTTFQVQNLVKNHQKRQNYWVCHACNKQFTTESALQKHKDTVVHP	
>IB33_IIc
MQIFKIIQVIGLLAIGTTALPVSGGSLIQQQDVKHQSSIKDCQDYWPKHGKLQAAEKAFNKRGKIESYTCTDCGKTWTNKDDFVNHTC	
>IB33_IIIj
MHFFKTVQIVTMFAVGIMALPTPGYTPTNQNTGDIVARSDTVKGKDVATSTDANKKKRTKDYYWRCANCQAKFSDYESFNKHGNECKSV
>IB33_IIIb
MHFFKTITQILTMFAVGTMALPTPCNTAATQNRGGIVARSDTLHSTVGGSTGTNDKQKRDRTWYCSKCKQTFTSYDSFASHDANCK	
>IB33_IVc
MHLKASSILALLVIGANAYPASANSAAALVPEPQQPEAPAVAGSTVGAQVDIHHPRLEARYGRDEPQIMCGYCGKRFWNKPDLEKHIKLKPSKGGHKGQPYKEHSWNRPT	
>IB33_Vc
MQIFNIVQVLGLLAVGASALPTPANVGAVQPVEGSQLQARSSNFYSAGWTQYPSANSGYPSNSASTYYYKCNHCGKHTKEESQQKYHQENSHKGKESN	
>IB33_VIc
MQIFKIVQVLGLLAVGTSALPTPAGVDVDGGQLQARAEGDKVRPPSIKCLTCEQGGFPNVDEYEQHYKQKHPEIVQQVSSPNPHLNKGKKAN	
>IB33_VIIc
MQFSKITLAIVLYALGTAALPTASRCAGAPGRDVAATRGAKLQAREEDKPTPQYRCDKCEKEFVKGNDFFNHGGRGQCV		
>IB33_Xp
MKVSKIVLAVAFYSVGIAALPTNFKCATERGDKTGVNLHSKRSSDTNGSAGAATVYTCSKCYSYTSKNQDNVVAHQAACNGNSTLILTKFALKNI
>IB33_Xi
MKISKIVSAAALYSVGIAALPTNYKYTPKCGDKPGINLLSKRSSEISGSAGASTVYQCSKCYGYISKNQYDVAHHQSSCNGNSKLFPTQFEFINI
	
>P131_If
MQIFNMVSLVALFALGATAVPVSSITGVQCCQANHGDLTTPQAQSLFKSHQKRQDYWVCHACNKQFTTPAALQKHKDTVVHP
>P131_Ij
MQTFNIVSLVALFALGATAVPVSSITGVQCCQANHGDLTTFQVQNLVKNHQKRQNYWVCHACNKQFTTESALQKHKDTVVHP	
>P131_IIb
MQVLKFVQVIGLLAIGTTALPAPAGTAIQQQHNKLQPTLRECQKYCSTAPKVLPRGGDQPGVWSYYCNKCKVYVYTRAEVEDHRH	
>P131_IIIj
MHFFKTVQIVTMFAVGIMALPTPGYTPTNQNTGDIVARSDTVKGKDVATSTDANKKKRTKDYYWRCANCQAKFSDYESFNKHGNECKSV	
>P131_IVc
MHLKASSILALLVIGANAYPASANSAAALVPEPQQPEAPAVAGSTVGAQVDIHHPRLEARYGRDEPQIMCGYCGKRFWNKPDLEKHIKLKPSKGGHKGQPYKEHSWNRPT	
>P131_Vc
MQIFNIVQVLGLLAVGASALPTPANVGAVQPVEGSQLQARSSNFYSAGWTQYPSANSGYPSNSASTYYYKCNHCGKHTKEESQQKYHQENSHKGKESN	
>P131_VIc
MQIFKIVQVLGLLAVGTSALPTPAGVDVDGGQLQARAEGDKVRPPSIKCLTCEQGGFPNVDEYEQHYKQKHPEIVQQVSSPNPHLNKGKKAN	
>P131_VIIc
MQFSKITLAIVLYALGTAALPTASRCAGAPGRDVAATRGAKLQAREEDKPTPQYRCDKCEKEFVKGNDFFNHGGRGQCV	
>P131_VIIId
MQLSKITFAIALYAIGIAALPTPASLNGNTEVATISDVKLEARSDTTYHKCSKCGYGSDDSDAYFNHKCN	

		
>Pg1213-22_IIe
MQIFKIIQVIGLLAIGTTALPVSGNSLIQQQDMKHQPSIKECQIHSSKHGNLQAAEKALNKRTRPSTEPPIKTYECTDCNQIFTSGSDHENHSCPG
>Pg1213-22_IIi
MQFSTNVQTIGLLAIGTTAIPVSNSFAIQRHDTNHQPSFQDCQNYCSNDRAVENTFYKRSDPRNVMGTWTCKTCQATWTDFDTFIKHRHPA
>Pg1213-22_IIb
MQVLKFVQVIGLLAIGTTALPAPAGTAIQQQHNKLQPTLRECQKYCSTAPKVLPRGGDQPGVWSYYCNKCKVYVYTRAEVEDHRH		
>Pg1213-22_IIIh
MHFFKTAQILTTLAVSIMALPTPGYTPTNQNTGDIVARSDTLHGIDVATSTGANKQKRSSGTVWTCANCQAKFTDYDSFEKHGKNCKSV
>Pg1213-22_IIIb
MHFFKTITQILTMFAVGTMALPTPCNTAATQNRGGIVARSDTLHSTVGGSTGTNDKQKRDRTWYCSKCKQTFTSYDSFASHDANCK	
>Pg1213-22_IVa
MHLKASSILALLVIGANAYPAPGNSAAALVPEPQQPEAPAVAGSTVGAQADIHHPRLEARYGRDEPQIMCGYCGKRFWNKPDLGKHIKLKTSKGGHDGQPYKEHSWNRPT		
>Pg1213-22_Vb
MQIFNIVQVLGLLAIGASALPTPANVGAVQPVEGSQLQARSGRFYSSGWTQYPSANSGYPSSSTSTQYKCNHCGKHTDTESQQQTHQEIRHPGKESN	
>Pg1213-22_VIf
MQIFKIVQVLGLLAVGTSALPTPAGVDVDGGQLQARAEGDKVRPPSIKCLTCEQDGFPNVDEYEQHYKQKHPEIVQQVSSPNPHLNKGKKAN	
>Pg1213-22_VIIe
MQFSKITLAIALYAVGTAALPTASRCAGAPGRDVAATRGAKLQAREEDKPTPQYRCDKCQKEFVKGNDFFNHGGRGQCV		
>Pg1213-22_IXf
MQVSKIALTIAFYSLGVAAFPMKANCGPTTSRELQNGITSGTKAAVNHGSNLHTREEEPVEQNLPCGKCGTYTTNDGTLYFRHFSDCDGKS	
>Pg1213-22_Xg
MKVSKIVLAIAFYSVGIAALPTRFHCATECGDKTGVNLHFKRSSDSNGSAGAATVYTCSKCYGYHSKNQDNVIAHQAACDGNSTL
	
>PL2-1_Ig
MQTFNIVSLVALFALGATAVPVSSITGVQCCQANHGDLTTFQVQNLVKNHQKRQDYWVCHACNKQFTTESALQKHKDTVVHP	
>PL2-1_IIe
MQIFKIIQVIGLLAIGTTALPVSGNSLIQQQDMKHQPSIKECQIHSSKHGNLQAAEKALNKRTRPSTEPPIKTYECTDCNQIFTSGSDHENHSCPG
>PL2-1_IIl
MQFSTNVQTIGLLAIGTTALPVSNSFAIQQHDTNHQPSFQDCQNYCSNDRAVENTFYKRSDPRKVVGTWTCKSCQATWTDFDTFIKHRHPA
>PL2-1_IIb
MQVLKFVQVIGLLAIGTTALPAPAGTAIQQQHNKLQPTLRECQKYCSTAPKVLPRGGDQPGVWSYYCNKCKVYVYTRAEVEDHRH		
>PL2-1_IIIh
MHFFKTAQILTTLAVSIMALPTPGYTPTNQNTGDIVARSDTLHGIDVATSTGANKQKRSSGTVWTCANCQAKFTDYDSFEKHGKNCKSV	
>PL2-1_IVa
MHLKASSILALLVIGANAYPAPGNSAAALVPEPQQPEAPAVAGSTVGAQADIHHPRLEARYGRDEPQIMCGYCGKRFWNKPDLGKHIKLKTSKGGHDGQPYKEHSWNRPT		
>PL2-1_Vb
MQIFNIVQVLGLLAIGASALPTPANVGAVQPVEGSQLQARSGRFYSSGWTQYPSANSGYPSSSTSTQYKCNHCGKHTDTESQQQTHQEIRHPGKESN	
>PL2-1_VIf
MQIFKIVQVLGLLAVGTSALPTPAGVDVDGGQLQARAEGDKVRPPSIKCLTCEQDGFPNVDEYEQHYKQKHPEIVQQVSSPNPHLNKGKKAN	
>PL2-1_VIIe
MQFSKITLAIALYAVGTAALPTASRCAGAPGRDVAATRGAKLQAREEDKPTPQYRCDKCQKEFVKGNDFFNHGGRGQCV	
>PL2-1_VIIIc
MQLSKITLAIAFYAVGIAALPTPACRNGNTKGATVRGAKLEARGDDDYLHYCSRCGFGSDDSNAYFNHKCS	
>PL2-1_IXh
MQVSKIALAIAFYSLGVAAFPMQANCGPTTSRELQNGATSGTEVAVKSGFTPQACDDKLLKCGKCESFTTNSARRYFNHYADCSGKSK	
>PL2-1_Xg
MKVSKIVLAIAFYSVGIAALPTRFHCATECGDKTGVNLHFKRSSDSNGSAGAATVYTCSKCYGYHSKNQDNVIAHQAACDGNSTL
	
>PL3-1_Ih
MQTFNIVSLVALFALGATAVPVSSITGVQCCQANHGDLTTFQVQNLVKNHQKRQDYWVCRACNKQFTTESALQKHKDTVVHP	
>PL3-1_IIe
MQIFKIIQVIGLLAIGTTALPVSGNSLIQQQDMKHQPSIKECQIHSSKHGNLQAAEKALNKRTRPSTEPPIKTYECTDCNQIFTSGSDHENHSCPG
>PL3-1_IIi
MQFSTNVQTIGLLAIGTTAIPVSNSFAIQRHDTNHQPSFQDCQNYCSNDRAVENTFYKRSDPRNVMGTWTCKTCQATWTDFDTFIKHRHPA
>PL3-1_IIb
MQVLKFVQVIGLLAIGTTALPAPAGTAIQQQHNKLQPTLRECQKYCSTAPKVLPRGGDQPGVWSYYCNKCKVYVYTRAEVEDHRH		
>PL3-1_IIIh
MHFFKTAQILTTLAVSIMALPTPGYTPTNQNTGDIVARSDTLHGIDVATSTGANKQKRSSGTVWTCANCQAKFTDYDSFEKHGKNCKSV
>PL3-1_IIIb
MHFFKTITQILTMFAVGTMALPTPCNTAATQNRGGIVARSDTLHSTVGGSTGTNDKQKRDRTWYCSKCKQTFTSYDSFASHDANCK		
>PL3-1_IVa
MHLKASSILALLVIGANAYPAPGNSAAALVPEPQQPEAPAVAGSTVGAQADIHHPRLEARYGRDEPQIMCGYCGKRFWNKPDLGKHIKLKTSKGGHDGQPYKEHSWNRPT		
>PL3-1_Vb
MQIFNIVQVLGLLAIGASALPTPANVGAVQPVEGSQLQARSGRFYSSGWTQYPSANSGYPSSSTSTQYKCNHCGKHTDTESQQQTHQEIRHPGKESN	
>PL3-1_VIf
MQIFKIVQVLGLLAVGTSALPTPAGVDVDGGQLQARAEGDKVRPPSIKCLTCEQDGFPNVDEYEQHYKQKHPEIVQQVSSPNPHLNKGKKAN	
>PL3-1_VIIe
MQFSKITLAIALYAVGTAALPTASRCAGAPGRDVAATRGAKLQAREEDKPTPQYRCDKCQKEFVKGNDFFNHGGRGQCV	
>PL3-1_IXf
MQVSKIALTIAFYSLGVAAFPMKANCGPTTSRELQNGITSGTKAAVNHGSNLHTREEEPVEQNLPCGKCGTYTTNDGTLYFRHFSDCDGKS	
>PL3-1_Xg
MKVSKIVLAIAFYSVGIAALPTRFHCATECGDKTGVNLHFKRSSDSNGSAGAATVYTCSKCYGYHSKNQDNVIAHQAACDGNSTL
	
>PY5010_Ih
MQTFNIVSLVALFALGATAVPVSSITGVQCCQANHGDLTTFQVQNLVKNHQKRQDYWVCRACNKQFTTESALQKHKDTVVHP	
>PY5010_IIe
MQIFKIIQVIGLLAIGTTALPVSGNSLIQQQDMKHQPSIKECQIHSSKHGNLQAAEKALNKRTRPSTEPPIKTYECTDCNQIFTSGSDHENHSCPG
>PY5010_IIi
MQFSTNVQTIGLLAIGTTAIPVSNSFAIQRHDTNHQPSFQDCQNYCSNDRAVENTFYKRSDPRNVMGTWTCKTCQATWTDFDTFIKHRHPA
>PY5010_IIb
MQVLKFVQVIGLLAIGTTALPAPAGTAIQQQHNKLQPTLRECQKYCSTAPKVLPRGGDQPGVWSYYCNKCKVYVYTRAEVEDHRH		
>PY5010_IIIh
MHFFKTAQILTTLAVSIMALPTPGYTPTNQNTGDIVARSDTLHGIDVATSTGANKQKRSSGTVWTCANCQAKFTDYDSFEKHGKNCKSV	
>PY5010_IVc
MHLKASSILALLVIGANAYPASANSAAALVPEPQQPEAPAVAGSTVGAQVDIHHPRLEARYGRDEPQIMCGYCGKRFWNKPDLEKHIKLKPSKGGHKGQPYKEHSWNRPT	
>PY5010_Vb
MQIFNIVQVLGLLAIGASALPTPANVGAVQPVEGSQLQARSGRFYSSGWTQYPSANSGYPSSSTSTQYKCNHCGKHTDTESQQQTHQEIRHPGKESN	
>PY5010_VIf
MQIFKIVQVLGLLAVGTSALPTPAGVDVDGGQLQARAEGDKVRPPSIKCLTCEQDGFPNVDEYEQHYKQKHPEIVQQVSSPNPHLNKGKKAN	
>PY5010_VIIe
MQFSKITLAIALYAVGTAALPTASRCAGAPGRDVAATRGAKLQAREEDKPTPQYRCDKCQKEFVKGNDFFNHGGRGQCV	
>PY5010_VIIIc
MQLSKITLAIAFYAVGIAALPTPACRNGNTKGATVRGAKLEARGDDDYLHYCSRCGFGSDDSNAYFNHKCS	
>PY5010_IXf
MQVSKIALTIAFYSLGVAAFPMKANCGPTTSRELQNGITSGTKAAVNHGSNLHTREEEPVEQNLPCGKCGTYTTNDGTLYFRHFSDCDGKS	
>PY5010_Xg
MKVSKIVLAIAFYSVGIAALPTRFHCATECGDKTGVNLHFKRSSDSNGSAGAATVYTCSKCYGYHSKNQDNVIAHQAACDGNSTL
		
>PY86.1_IIe
MQIFKIIQVIGLLAIGTTALPVSGNSLIQQQDMKHQPSIKECQIHSSKHGNLQAAEKALNKRTRPSTEPPIKTYECTDCNQIFTSGSDHENHSCPG
>PY86.1_IIi
MQFSTNVQTIGLLAIGTTAIPVSNSFAIQRHDTNHQPSFQDCQNYCSNDRAVENTFYKRSDPRNVMGTWTCKTCQATWTDFDTFIKHRHPA
>PY86.1_IIb
MQVLKFVQVIGLLAIGTTALPAPAGTAIQQQHNKLQPTLRECQKYCSTAPKVLPRGGDQPGVWSYYCNKCKVYVYTRAEVEDHRH		
>PY86.1_IIIh
MHFFKTAQILTTLAVSIMALPTPGYTPTNQNTGDIVARSDTLHGIDVATSTGANKQKRSSGTVWTCANCQAKFTDYDSFEKHGKNCKSV
>PY86.1_IVa
MHLKASSILALLVIGANAYPAPGNSAAALVPEPQQPEAPAVAGSTVGAQADIHHPRLEARYGRDEPQIMCGYCGKRFWNKPDLGKHIKLKTSKGGHDGQPYKEHSWNRPT		
>PY86.1_Vb
MQIFNIVQVLGLLAIGASALPTPANVGAVQPVEGSQLQARSGRFYSSGWTQYPSANSGYPSSSTSTQYKCNHCGKHTDTESQQQTHQEIRHPGKESN	
>PY86.1_VIf
MQIFKIVQVLGLLAVGTSALPTPAGVDVDGGQLQARAEGDKVRPPSIKCLTCEQDGFPNVDEYEQHYKQKHPEIVQQVSSPNPHLNKGKKAN	
>PY86.1_VIIe
MQFSKITLAIALYAVGTAALPTASRCAGAPGRDVAATRGAKLQAREEDKPTPQYRCDKCQKEFVKGNDFFNHGGRGQCV		
>PY86.1_IXh
MQVSKIALAIAFYSLGVAAFPMQANCGPTTSRELQNGATSGTEVAVKSGFTPQACDDKLLKCGKCESFTTNSARRYFNHYADCSGKSK	
>PY86.1_Xg
MKVSKIVLAIAFYSVGIAALPTRFHCATECGDKTGVNLHFKRSSDSNGSAGAATVYTCSKCYGYHSKNQDNVIAHQAACDGNSTL
	
>RMg-DI_IIb(Vl)
MQVLKFVQVIGLLAIGTTALPAPAGTAIQQQHNKLQPTLRECQKYCSTAPKVLPRGGDQPGVWSYYCNKCKVYVYTRAEVEDHRH			
>RMg-DI_Vc(Xa)
MQIFNIVQVLGLLAVGASALPTPANVGAVQPVEGSQLQARSSNFYSAGWTQYPSANSGYPSNSASTYYYKCNHCGKHTKEESQQKYHQENSHKGKESN		
>RMg-DI_VIIc(VIb_11)
MQFSKITLAIVLYALGTAALPTASRCAGAPGRDVAATRGAKLQAREEDKPTPQYRCDKCEKEFVKGNDFFNHGGRGQCV	
	
>SSFL02_IIe
MQIFKIIQVIGLLAIGTTALPVSGNSLIQQQDMKHQPSIKECQIHSSKHGNLQAAEKALNKRTRPSTEPPIKTYECTDCNQIFTSGSDHENHSCPG
>SSFL02_IIi
MQFSTNVQTIGLLAIGTTAIPVSNSFAIQRHDTNHQPSFQDCQNYCSNDRAVENTFYKRSDPRNVMGTWTCKTCQATWTDFDTFIKHRHPA		
>SSFL02_IIIg
MHFFKTAQILTTLAVSIMALPTPGYTPTNQNTGDIVARSDTLHGIDVATSTGANKQKRSSGTVWTCANCQAKFTDYDSFEKHGNQCKSV	
>SSFL02_IVb
MHLKASSILALLVIGANAYPASANSAAALVPEPQQPEAPAVAGSTVGAQADIHHPRLEARYGRDEPQIMCGYCGKRFWNKPDLGKHIKLKTSKGGHDGQPYKEHSWNRPT	
>SSFL02_Vb
MQIFNIVQVLGLLAIGASALPTPANVGAVQPVEGSQLQARSGRFYSSGWTQYPSANSGYPSSSTSTQYKCNHCGKHTDTESQQQTHQEIRHPGKESN	
>SSFL02_VIf
MQIFKIVQVLGLLAVGTSALPTPAGVDVDGGQLQARAEGDKVRPPSIKCLTCEQDGFPNVDEYEQHYKQKHPEIVQQVSSPNPHLNKGKKAN	
>SSFL02_VIIg
MQFSKITLAIALYAVGTAALPTASRCAGAPGRDVAATRGAKLQAREEDNPTPQYRCEKCKKEFVKGNDYFNHEGRGQCV	
>SSFL02_IXj
MQVSKIALAIAFYSLGVAAFPMQANCGPTTSRELQNEATSGTEVAVKSGFTPQACNDKLLKCGKCESFTTNSARRYFNHYADCSGKSK	
>SSFL02_Xm
MKVSKIVLAVAFYSVGIAALPTNFKCATERGDKTGVNLHSKRSSDINGSAGAATVYTCSKCYSYTSKNQDNVVAHQAACNGNSTLFLTKFALKNI
	
>SSFL14-3_Ig
MQTFNIVSLVALFALGATAVPVSSITGVQCCQANHGDLTTFQVQNLVKNHQKRQDYWVCHACNKQFTTESALQKHKDTVVHP	
>SSFL14-3_IIe
MQIFKIIQVIGLLAIGTTALPVSGNSLIQQQDMKHQPSIKECQIHSSKHGNLQAAEKALNKRTRPSTEPPIKTYECTDCNQIFTSGSDHENHSCPG
>SSFL14-3_IIi
MQFSTNVQTIGLLAIGTTAIPVSNSFAIQRHDTNHQPSFQDCQNYCSNDRAVENTFYKRSDPRNVMGTWTCKTCQATWTDFDTFIKHRHPA
>SSFL14-3_IIb
MQVLKFVQVIGLLAIGTTALPAPAGTAIQQQHNKLQPTLRECQKYCSTAPKVLPRGGDQPGVWSYYCNKCKVYVYTRAEVEDHRH		
>SSFL14-3_IIIg
MHFFKTAQILTTLAVSIMALPTPGYTPTNQNTGDIVARSDTLHGIDVATSTGANKQKRSSGTVWTCANCQAKFTDYDSFEKHGNQCKSV
>SSFL14-3_IIIb
MHFFKTITQILTMFAVGTMALPTPCNTAATQNRGGIVARSDTLHSTVGGSTGTNDKQKRDRTWYCSKCKQTFTSYDSFASHDANCK	
>SSFL14-3_IVb
MHLKASSILALLVIGANAYPASANSAAALVPEPQQPEAPAVAGSTVGAQADIHHPRLEARYGRDEPQIMCGYCGKRFWNKPDLGKHIKLKTSKGGHDGQPYKEHSWNRPT	
>SSFL14-3_Vb
MQIFNIVQVLGLLAIGASALPTPANVGAVQPVEGSQLQARSGRFYSSGWTQYPSANSGYPSSSTSTQYKCNHCGKHTDTESQQQTHQEIRHPGKESN	
>SSFL14-3_VIf
MQIFKIVQVLGLLAVGTSALPTPAGVDVDGGQLQARAEGDKVRPPSIKCLTCEQDGFPNVDEYEQHYKQKHPEIVQQVSSPNPHLNKGKKAN	
>SSFL14-3_VIIg
MQFSKITLAIALYAVGTAALPTASRCAGAPGRDVAATRGAKLQAREEDNPTPQYRCEKCKKEFVKGNDYFNHEGRGQCV	
>SSFL14-3_VIIIc
MQLSKITLAIAFYAVGIAALPTPACRNGNTKGATVRGAKLEARGDDDYLHYCSRCGFGSDDSNAYFNHKCS
>SSFL14-3_VIIId
MQLSKITFAIALYAIGIAALPTPASLNGNTEVATISDVKLEARSDTTYHKCSKCGYGSDDSDAYFNHKCN	
>SSFL14-3_IXj
MQVSKIALAIAFYSLGVAAFPMQANCGPTTSRELQNEATSGTEVAVKSGFTPQACNDKLLKCGKCESFTTNSARRYFNHYADCSGKSK	
>SSFL14-3_Xm
MKVSKIVLAVAFYSVGIAALPTNFKCATERGDKTGVNLHSKRSSDINGSAGAATVYTCSKCYSYTSKNQDNVVAHQAACNGNSTLFLTKFALKNI
	
>TF05-1_Ih
MQTFNIVSLVALFALGATAVPVSSITGVQCCQANHGDLTTFQVQNLVKNHQKRQDYWVCRACNKQFTTESALQKHKDTVVHP	
>TF05-1_IIe
MQIFKIIQVIGLLAIGTTALPVSGNSLIQQQDMKHQPSIKECQIHSSKHGNLQAAEKALNKRTRPSTEPPIKTYECTDCNQIFTSGSDHENHSCPG
>TF05-1_IIi
MQFSTNVQTIGLLAIGTTAIPVSNSFAIQRHDTNHQPSFQDCQNYCSNDRAVENTFYKRSDPRNVMGTWTCKTCQATWTDFDTFIKHRHPA
>TF05-1_IIb
MQVLKFVQVIGLLAIGTTALPAPAGTAIQQQHNKLQPTLRECQKYCSTAPKVLPRGGDQPGVWSYYCNKCKVYVYTRAEVEDHRH		
>TF05-1_IIIh
MHFFKTAQILTTLAVSIMALPTPGYTPTNQNTGDIVARSDTLHGIDVATSTGANKQKRSSGTVWTCANCQAKFTDYDSFEKHGKNCKSV	
>TF05-1_IVc
MHLKASSILALLVIGANAYPASANSAAALVPEPQQPEAPAVAGSTVGAQVDIHHPRLEARYGRDEPQIMCGYCGKRFWNKPDLEKHIKLKPSKGGHKGQPYKEHSWNRPT	
>TF05-1_Vb
MQIFNIVQVLGLLAIGASALPTPANVGAVQPVEGSQLQARSGRFYSSGWTQYPSANSGYPSSSTSTQYKCNHCGKHTDTESQQQTHQEIRHPGKESN	
>TF05-1_VIf
MQIFKIVQVLGLLAVGTSALPTPAGVDVDGGQLQARAEGDKVRPPSIKCLTCEQDGFPNVDEYEQHYKQKHPEIVQQVSSPNPHLNKGKKAN	
>TF05-1_VIIe
MQFSKITLAIALYAVGTAALPTASRCAGAPGRDVAATRGAKLQAREEDKPTPQYRCDKCQKEFVKGNDFFNHGGRGQCV	
>TF05-1_VIIIc
MQLSKITLAIAFYAVGIAALPTPACRNGNTKGATVRGAKLEARGDDDYLHYCSRCGFGSDDSNAYFNHKCS	
>TF05-1_IXf
MQVSKIALTIAFYSLGVAAFPMKANCGPTTSRELQNGITSGTKAAVNHGSNLHTREEEPVEQNLPCGKCGTYTTNDGTLYFRHFSDCDGKS	
>TF05-1_Xg
MKVSKIVLAIAFYSVGIAALPTRFHCATECGDKTGVNLHFKRSSDSNGSAGAATVYTCSKCYGYHSKNQDNVIAHQAACDGNSTL

>WBKY11_IIe
MQIFKIIQVIGLLAIGTTALPVSGNSLIQQQDMKHQPSIKECQIHSSKHGNLQAAEKALNKRTRPSTEPPIKTYECTDCNQIFTSGSDHENHSCPG
>WBKY11_IIi
MQFSTNVQTIGLLAIGTTAIPVSNSFAIQRHDTNHQPSFQDCQNYCSNDRAVENTFYKRSDPRNVMGTWTCKTCQATWTDFDTFIKHRHPA
>WBKY11_IIb
MQVLKFVQVIGLLAIGTTALPAPAGTAIQQQHNKLQPTLRECQKYCSTAPKVLPRGGDQPGVWSYYCNKCKVYVYTRAEVEDHRH		
>WBKY11_IIIh
MHFFKTAQILTTLAVSIMALPTPGYTPTNQNTGDIVARSDTLHGIDVATSTGANKQKRSSGTVWTCANCQAKFTDYDSFEKHGKNCKSV
>WBKY11_IIIb
MHFFKTITQILTMFAVGTMALPTPCNTAATQNRGGIVARSDTLHSTVGGSTGTNDKQKRDRTWYCSKCKQTFTSYDSFASHDANCK	
>WBKY11_IVa
MHLKASSILALLVIGANAYPAPGNSAAALVPEPQQPEAPAVAGSTVGAQADIHHPRLEARYGRDEPQIMCGYCGKRFWNKPDLGKHIKLKTSKGGHDGQPYKEHSWNRPT		
>WBKY11_Vb
MQIFNIVQVLGLLAIGASALPTPANVGAVQPVEGSQLQARSGRFYSSGWTQYPSANSGYPSSSTSTQYKCNHCGKHTDTESQQQTHQEIRHPGKESN	
>WBKY11_VIf
MQIFKIVQVLGLLAVGTSALPTPAGVDVDGGQLQARAEGDKVRPPSIKCLTCEQDGFPNVDEYEQHYKQKHPEIVQQVSSPNPHLNKGKKAN	
>WBKY11_VIIe
MQFSKITLAIALYAVGTAALPTASRCAGAPGRDVAATRGAKLQAREEDKPTPQYRCDKCQKEFVKGNDFFNHGGRGQCV	
>WBKY11_VIIIc
MQLSKITLAIAFYAVGIAALPTPACRNGNTKGATVRGAKLEARGDDDYLHYCSRCGFGSDDSNAYFNHKCS	
>WBKY11_IXf
MQVSKIALTIAFYSLGVAAFPMKANCGPTTSRELQNGITSGTKAAVNHGSNLHTREEEPVEQNLPCGKCGTYTTNDGTLYFRHFSDCDGKS	
>WBKY11_Xg
MKVSKIVLAIAFYSVGIAALPTRFHCATECGDKTGVNLHFKRSSDSNGSAGAATVYTCSKCYGYHSKNQDNVIAHQAACDGNSTL
	
>IC17_Ij
MQTFNIVSLVALFALGATAVPVSSITGVQCCQANHGDLTTFQVQNLVKNHQKRQNYWVCHACNKQFTTESALQKHKDTVVHP	
>IC17_IIc
MQIFKIIQVIGLLAIGTTALPVSGGSLIQQQDVKHQSSIKDCQDYWPKHGKLQAAEKAFNKRGKIESYTCTDCGKTWTNKDDFVNHTC	
>IC17_IIIj
MHFFKTVQIVTMFAVGIMALPTPGYTPTNQNTGDIVARSDTVKGKDVATSTDANKKKRTKDYYWRCANCQAKFSDYESFNKHGNECKSV
>IC17_IIIb
MHFFKTITQILTMFAVGTMALPTPCNTAATQNRGGIVARSDTLHSTVGGSTGTNDKQKRDRTWYCSKCKQTFTSYDSFASHDANCK	
>IC17_IVc
MHLKASSILALLVIGANAYPASANSAAALVPEPQQPEAPAVAGSTVGAQVDIHHPRLEARYGRDEPQIMCGYCGKRFWNKPDLEKHIKLKPSKGGHKGQPYKEHSWNRPT	
>IC17_Vc
MQIFNIVQVLGLLAVGASALPTPANVGAVQPVEGSQLQARSSNFYSAGWTQYPSANSGYPSNSASTYYYKCNHCGKHTKEESQQKYHQENSHKGKESN	
>IC17_VIc
MQIFKIVQVLGLLAVGTSALPTPAGVDVDGGQLQARAEGDKVRPPSIKCLTCEQGGFPNVDEYEQHYKQKHPEIVQQVSSPNPHLNKGKKAN	
>IC17_VIIc
MQFSKITLAIVLYALGTAALPTASRCAGAPGRDVAATRGAKLQAREEDKPTPQYRCDKCEKEFVKGNDFFNHGGRGQCV	
>IC17_Xp
MKVSKIVLAVAFYSVGIAALPTNFKCATERGDKTGVNLHSKRSSDTNGSAGAATVYTCSKCYSYTSKNQDNVVAHQAACNGNSTLILTKFALKNI
>IC17_Xi
MKISKIVSAAALYSVGIAALPTNYKYTPKCGDKPGINLLSKRSSEISGSAGASTVYQCSKCYGYISKNQYDVAHHQSSCNGNSKLFPTQFEFINI
	
>IE1K_Ij
MQTFNIVSLVALFALGATAVPVSSITGVQCCQANHGDLTTFQVQNLVKNHQKRQNYWVCHACNKQFTTESALQKHKDTVVHP	
>IE1K_IIc
MQIFKIIQVIGLLAIGTTALPVSGGSLIQQQDVKHQSSIKDCQDYWPKHGKLQAAEKAFNKRGKIESYTCTDCGKTWTNKDDFVNHTC	
>IE1K_IIIj
MHFFKTVQIVTMFAVGIMALPTPGYTPTNQNTGDIVARSDTVKGKDVATSTDANKKKRTKDYYWRCANCQAKFSDYESFNKHGNECKSV
>IE1K_IIIb
MHFFKTITQILTMFAVGTMALPTPCNTAATQNRGGIVARSDTLHSTVGGSTGTNDKQKRDRTWYCSKCKQTFTSYDSFASHDANCK		
>IE1K_IVc
MHLKASSILALLVIGANAYPASANSAAALVPEPQQPEAPAVAGSTVGAQVDIHHPRLEARYGRDEPQIMCGYCGKRFWNKPDLEKHIKLKPSKGGHKGQPYKEHSWNRPT	
>IE1K_Vc
MQIFNIVQVLGLLAVGASALPTPANVGAVQPVEGSQLQARSSNFYSAGWTQYPSANSGYPSNSASTYYYKCNHCGKHTKEESQQKYHQENSHKGKESN	
>IE1K_VIc
MQIFKIVQVLGLLAVGTSALPTPAGVDVDGGQLQARAEGDKVRPPSIKCLTCEQGGFPNVDEYEQHYKQKHPEIVQQVSSPNPHLNKGKKAN	
>IE1K_VIIc
MQFSKITLAIVLYALGTAALPTASRCAGAPGRDVAATRGAKLQAREEDKPTPQYRCDKCEKEFVKGNDFFNHGGRGQCV		
>IE1K_Xp
MKVSKIVLAVAFYSVGIAALPTNFKCATERGDKTGVNLHSKRSSDTNGSAGAATVYTCSKCYSYTSKNQDNVVAHQAACNGNSTLILTKFALKNI
>IE1K_Xi
MKISKIVSAAALYSVGIAALPTNYKYTPKCGDKPGINLLSKRSSEISGSAGASTVYQCSKCYGYISKNQYDVAHHQSSCNGNSKLFPTQFEFINI
	
>PM1_Ia
MQIFNVMPLVALFALGVTAAPMPTTTDMQASPANRVDSTILPAQHFDNIHQKRQSYYVCRDCNRQFKTEKALQNHKDSTIHP		
>PM1_Va
MQIFKIVQILGLLAVGTSALPTPANVADVQPAEGAHLEARSQWRGYNPGRFSSQSVNGGIGPDSSYPETTYDSSRRCGFCGARRESARRVEEHQAHKHKE	
>PM1_VIa
MHIFKIVQLLGLLAAGASALPTPAAADAAQPGEGGQSQARTEPGSGNEANVNRPKETVRCPRCPESAFPSVQEYAEHYGKAHP		
>PM1_VIIIc
MQLSKITLAIAFYAVGIAALPTPACRNGNTKGATVRGAKLEARGDDDYLHYCSRCGFGSDDSNAYFNHKCS
>PM1_VIIIg
MQLSKITFAIALYAVGIAALPTPACLNGNTEVATISHVKLEARSDKTYHYCSKCGFGSDDSDAYFNHKC
>PM1_VIIIe
MQLSKITFAIALYAVGIAALPTPASLNGNTEVATISDVKLEARSDHYQKCSRCGFSSDDPHEYVNHKC	
>PM1_IXa
MQLSKIALALAFYSGIAALPTKAKCAPVGNRDLQKRFTGNTQIAVNHGSKLQTRAEEKLHTCGKCKQFTTNSAAEYFSHYSQCNG	
>PM1_Xf
MKISKIVLAIAFYSIGIAALPTNFKCATECGDKTGVNLHSKRSSVTNGSAGAATVYTCSKCYSYTSKNQENVIAHQAACDGNSTLFLTKFALKNI
>PM1_Xe
MQVIKIILAITCYSASITALPTTINRATKCGFPDEIGENLLLKRSSEISGSAGANHIYMCPKCLDYRSKNQVAVGNHASKCNGNSMLI
	
>DsLIZ_Ic
MQIFNMVSLVALFALGATAVPVSSVTGVQCCQANHGDLTTPQAQSLYKSHQKRQDYWVCHACNKQFKTSAALQKHKDTVVHP
>DsLIZ_Ib
MQVINMLSFAVLFALRATAVPMPLTTGVQCSHTKPEGLTIPQVETLYKSHQKRQTYWLCRACNEQFKTRAQLQRHKDTVVHP	
>DsLIZ_IIa
MQSFKIIQIISMLAISTTALPVPAEMAIQQRGIKNPPDICKCHELCSKPTKLLPRVPHLLSGEKPGVWSFHCTTCKIYIYDREEAKNHNC	
>DsLIZ_IIIa
MHFFKTISQILTMFAVGTMALPTPCNIATAHNTGDIVARSDTLYNANVEASTGAKDKQKRQVTEWYCTTCHNTFYKFSDFRRHNKTCGKSK		
>DsLIZ_VIIIg
MQLSKITFAIALYAVGIAALPTPACLNGNTEVATISHVKLEARSDKTYHYCSKCGFGSDDSDAYFNHKC	

	
>VO107_Ic
MQIFNMVSLVALFALGATAVPVSSVTGVQCCQANHGDLTTPQAQSLYKSHQKRQDYWVCHACNKQFKTSAALQKHKDTVVHP
>VO107_Ib
MQVINMLSFAVLFALRATAVPMPLTTGVQCSHTKPEGLTIPQVETLYKSHQKRQTYWLCRACNEQFKTRAQLQRHKDTVVHP		
>VO107_IIIa
MHFFKTISQILTMFAVGTMALPTPCNIATAHNTGDIVARSDTLYNANVEASTGAKDKQKRQVTEWYCTTCHNTFYKFSDFRRHNKTCGKSK		
>VO107_VIIId
MQLSKITFAIALYAIGIAALPTPASLNGNTEVATISDVKLEARSDTTYHKCSKCGYGSDDSDAYFNHKCN	
>VO107_IXb
MQLSKVVLAVAFYSVGIAAVPTRAKCTPVGSRSLQNTVTSNSGVEVNNGLRLKARGEDHYIQCGKCHQTFASVSGYLWHYTNCNGK	

	
>Bm88324_IIe
MQIFKIIQVIGLLAIGTTALPVSGNSLIQQQDMKHQPSIKECQIHSSKHGNLQAAEKALNKRTRPSTEPPIKTYECTDCNQIFTSGSDHENHSCPG
>Bm88324_IIi
MQFSTNVQTIGLLAIGTTAIPVSNSFAIQRHDTNHQPSFQDCQNYCSNDRAVENTFYKRSDPRNVMGTWTCKTCQATWTDFDTFIKHRHPA		
>Bm88324_IVb
MHLKASSILALLVIGANAYPASANSAAALVPEPQQPEAPAVAGSTVGAQADIHHPRLEARYGRDEPQIMCGYCGKRFWNKPDLGKHIKLKTSKGGHDGQPYKEHSWNRPT	
>Bm88324_Vb
MQIFNIVQVLGLLAIGASALPTPANVGAVQPVEGSQLQARSGRFYSSGWTQYPSANSGYPSSSTSTQYKCNHCGKHTDTESQQQTHQEIRHPGKESN	
>Bm88324_VIf
MQIFKIVQVLGLLAVGTSALPTPAGVDVDGGQLQARAEGDKVRPPSIKCLTCEQDGFPNVDEYEQHYKQKHPEIVQQVSSPNPHLNKGKKAN	
>Bm88324_VIIh
MQFSKITLAIALYAVGTAALPTASRCAGAPGRDVAATRGAKLQAREEDKPTPQYHCEKCKKEFVKDNDYFNHGGRGQCV	
>Bm88324_VIIId
MQLSKITFAIALYAIGIAALPTPASLNGNTEVATISDVKLEARSDTTYHKCSKCGYGSDDSDAYFNHKCN	
>Bm88324_IXi
MQVSKIALAIAFYSLGVAAFPMQANCGPTTSRELQNGATSGTEVAVKSGFTPQACNDKLLKCGKCESFTTNSARRYFDHYADCSGKSK	
>Bm88324_Xa
MQISKIVLAVAFYSVGIAALPTTINCATECGHVQNGLKAADKTGVNLHTKRSGAATVYTCSKCYSYTSKNEDNVIAHQAACNGNRTLF
>Bm88324_Xn
MKVSKIVLAVAFYSVGIAALPTNFKCATERGDKTGVNLHSKRSSDTNGSAGAATVYTCSKCYSYTSKNQDNVVAHQAACNGNSTLFLTKFALKNI
>Bm88324_Xj
MKISKIVSAAALYSVGIAALPTNYKYTPKCGDKPGIKLLSKRSSEVSGSAGASTVYQCSKCYWYISKDQYDVAHHQSSCNGNSKLFPTQFEFINI
		
>BR29_IIIf
MHFFKTTTQVLTMFAVGIMALPTPCNIATTQKTRDIVARADNPHGINVETSTGAKRKNKKSGGHYWGCGICLKKFKSYDEWEKHCLNCKDPSETFRKSGS
>BR29_IIIa
MHFFKTISQILTMFAVGTMALPTPCNIATAHNTGDIVARSDTLYNANVEASTGAKDKQKRQVTEWYCTTCHNTFYKFSDFRRHNKTCGKSK	
>BR29_VIIIa
MQFSKIILAIAIYTAGTEALPTPVPKCNGEVATNSNGKLNTRSTETFYYCSKCGFGTNKGSEYFSHKC	

	
>dig41_Id
MQIFNMVSLVALFALGATAVPVSSITGVQCCQANHGDLTTPQAQSLFKSHQKRQDYWVCHACNKQFKTSAALQKHKDTVVHP
>dig41_Ib
MQVINMLSFAVLFALRATAVPMPLTTGVQCSHTKPEGLTIPQVETLYKSHQKRQTYWLCRACNEQFKTRAQLQRHKDTVVHP	
>dig41_IIIa
MHFFKTISQILTMFAVGTMALPTPCNIATAHNTGDIVARSDTLYNANVEASTGAKDKQKRQVTEWYCTTCHNTFYKFSDFRRHNKTCGKSK		
>dig41_VIIIa
MQFSKIILAIAIYTAGTEALPTPVPKCNGEVATNSNGKLNTRSTETFYYCSKCGFGTNKGSEYFSHKC	
>dig41_IXb
MQLSKVVLAVAFYSVGIAAVPTRAKCTPVGSRSLQNTVTSNSGVEVNNGLRLKARGEDHYIQCGKCHQTFASVSGYLWHYTNCNGK	

	
>DS0505_Id
MQIFNMVSLVALFALGATAVPVSSITGVQCCQANHGDLTTPQAQSLFKSHQKRQDYWVCHACNKQFKTSAALQKHKDTVVHP
>DS0505_Ib
MQVINMLSFAVLFALRATAVPMPLTTGVQCSHTKPEGLTIPQVETLYKSHQKRQTYWLCRACNEQFKTRAQLQRHKDTVVHP		
>DS0505_IIIa
MHFFKTISQILTMFAVGTMALPTPCNIATAHNTGDIVARSDTLYNANVEASTGAKDKQKRQVTEWYCTTCHNTFYKFSDFRRHNKTCGKSK		
>DS0505_VIIIa
MQFSKIILAIAIYTAGTEALPTPVPKCNGEVATNSNGKLNTRSTETFYYCSKCGFGTNKGSEYFSHKC	
>DS0505_IXb
MQLSKVVLAVAFYSVGIAAVPTRAKCTPVGSRSLQNTVTSNSGVEVNNGLRLKARGEDHYIQCGKCHQTFASVSGYLWHYTNCNGK	

	
>DS9461_Ib(IIIj_28)
MQVINMLSFAVLFALRATAVPMPLTTGVQCSHTKPEGLTIPQVETLYKSHQKRQTYWLCRACNEQFKTRAQLQRHKDTVVHP		
>DS9461_IIIe
MHFFKTTTQVLTMFAVGIMALPTPCNIATTQKTRDIVARADNPHGINVETSTGAKRKNKKSGGHYWGCGICGQKFKSYDEWEKHCLNCK
>DS9461_IIIa
MHFFKTISQILTMFAVGTMALPTPCNIATAHNTGDIVARSDTLYNANVEASTGAKDKQKRQVTEWYCTTCHNTFYKFSDFRRHNKTCGKSK		
>DS9461_VIIIa
MQFSKIILAIAIYTAGTEALPTPVPKCNGEVATNSNGKLNTRSTETFYYCSKCGFGTNKGSEYFSHKC	
>DS9461_IXb
MQLSKVVLAVAFYSVGIAAVPTRAKCTPVGSRSLQNTVTSNSGVEVNNGLRLKARGEDHYIQCGKCHQTFASVSGYLWHYTNCNGK	
