# Supplementary material for: Zinc-finger (ZiF) fold secreted effectors form a functionally diverse family across lineages of the blast fungus Magnaporthe oryzae
Source: PLoS Pathog. 2024 Jun 17;20(6):e1012277. doi: 10.1371/journal.ppat.1012277 (PMC11213319; doi:10.1371/journal.ppat.1012277)
Supplement: S5 Data — (XLSX) [file ppat.1012277.s005.xlsx]

## Sheet: Sheet1
Gene_ID	Conidia	t8	t16	t24	t48	t72	t96	t144
Guy11_IIIj	0	0	0	0	0	0	0	0
Guy11_Ik	0	0	11.0304	40.6447	1.5399	0	0	1.35197
Guy11_IVc	0	0	0	0	0	0	0	0
Guy11_Vc	0	0	0	0	0	0	0	0
Guy11_VIc	0	0	0	0	0	1.71958	16.472	0
Guy11_Xi	0	0	0	0	0	0	0	0
Guy11_If_MGG_17301	0	0	10.6732	1255.71	860.868	76.2708	75.7515	122.314
Guy11_Xp_MGG_17614	0	0	0	203.027	225.877	16.6785	16.9479	20.4288
Guy11_VIIc_MGG_10556	0	0	0	0	0	0	0	0
